# Supplementary material for: Comprehensive Expression Profiling of Tumor Cell Lines Identifies Molecular Signatures of Melanoma Progression
Source: PLoS One. 2007 Jul 4;2(7):e594. doi: 10.1371/journal.pone.0000594 (PMC1895889; doi:10.1371/journal.pone.0000594)
Supplement: Dataset S2 — A subset of the 12 microarray data (10 from melanoma cell lines and 2 from human primary melanocytes) was obtained by filtering to require each Affymetrix probe to have at least one observation in the expression intensity resulting in a present call from all 12 samples. (4.50 MB DOC) [file pone.0000594.s002.doc]

Dataset S2. A subset of the 12 microarray data (10 from melanoma cell lines and 2 from human primary melanocytes) was obtained by filtering to require each Affymetrix probe to have at least one observation in the expression intensity resulting in a �present� call from all 12 samples.
Probeset IDs	Sequence Type	repAccession	GeneName	Product	HPM 1_Signal	HPM 2_Signal	Mel 1_Signal	Mel 2_Signal	Mel 3_Signal	Mel 4_Signal	Mel 5_Signal	Mel 6_Signal	Mel 7_Signal	Mel 8_Signal	Mel 9_Signal	Mel 10_Signal
AFFX-BioB-3_at	Control Sequence				1160.3	1258.2	1369.6	1149.5	955.3	1004.6	1099.6	935.3	1051.2	809	985.5	986.8
AFFX-BioB-5_at	Control Sequence				1092.7	1007.2	847.5	784.7	939.7	875.5	1102.7	859.7	1085.3	823.9	917.7	960.4
AFFX-BioB-M_at	Control Sequence				2043.7	1789.9	1751.7	1475.4	1870.6	2000	1870.1	1927.1	2003.5	1318.2	1276	1413.2
AFFX-BioC-3_at	Control Sequence				2598.4	2388.6	2455.5	1996.3	2587	2396.8	2719.3	2431.8	2519.2	2225.7	2065.8	2553
AFFX-BioC-5_at	Control Sequence				3398.1	3033.9	2911.7	2329.4	2590.9	2565.6	3461.3	2654.7	2987.4	2629.4	2863.6	2822.1
AFFX-BioDn-3_at	Control Sequence				17482.8	15242.6	17370.7	14858.8	18789.8	16396.6	17535.8	15180	16745.5	13328.5	13405.9	13634.5
AFFX-BioDn-5_at	Control Sequence				3076	3203.3	2990.6	2384.4	2662.3	2871.7	3338.8	2713.9	2699.3	2318.1	2702.6	2784.7
AFFX-CreX-3_at	Control Sequence				59937.1	50039.4	58258	50627.6	59465.2	52914.3	47726.8	46706.7	48408.2	41079.5	43120.3	40554.2
AFFX-CreX-5_at	Control Sequence				55098.3	44878.3	45088.1	40087.7	43118.1	43928.4	39364.6	38264.2	41131.1	36838.6	39235.9	36468
AFFX-HSAC07/X00351_3_at	Control Sequence				64618.1	53866.7	44280.2	58669.5	64284.9	40471.6	41739.7	49298.8	53697.9	55790.2	48618.6	41763
AFFX-HSAC07/X00351_5_at	Control Sequence				68843.4	55729.2	31561.6	59790.3	61274.1	38006.6	35892.9	44146.9	54576.9	56200.6	47237.2	34459.1
AFFX-HSAC07/X00351_M_at	Control Sequence				72866	59553.4	41681.1	64106.8	68671.8	44649.2	41199.8	50836.9	58226.2	59421.3	50737.5	41916.5
AFFX-hum_alu_at	Control Sequence				70073.7	54576.3	62551.6	57748.5	68551.6	56910.8	44992.6	52242.1	51038.2	51710.9	50616.7	44167.9
AFFX-HUMGAPDH/M33197_3_at	Control Sequence				50667.7	40568.9	55421.5	46042.9	64307.7	49863.6	36543.7	32494.1	47677	51923.9	42477.5	43440.9
AFFX-HUMGAPDH/M33197_5_at	Control Sequence				51316.6	44024.3	55789.5	47514.1	71704.8	53867.4	39354.4	27221.2	50701.3	54177.1	42886.7	44563.3
AFFX-HUMGAPDH/M33197_M_at	Control Sequence				53886.9	44853.9	58410.3	48957	70165.5	53675.6	39588.6	31794.7	48533.1	51096.3	41974.6	41179.3
AFFX-HUMISGF3A/M97935_3_at	Control Sequence				1479.4	1442.3	3458.6	1365.6	1761.9	1998	2649.9	3611.4	2769.3	3531.3	3534.1	3289
AFFX-HUMISGF3A/M97935_5_at	Control Sequence				306.6	348.9	405.8	168.4	312.5	315.6	708.9	361.6	428.7	606.4	650.2	184.8
AFFX-HUMISGF3A/M97935_MA_at	Control Sequence				805.9	798.3	1345.1	520.8	838.9	925.4	1288.8	1262.3	1039.5	1377	1288.4	769.5
AFFX-HUMISGF3A/M97935_MB_at	Control Sequence				541.9	623	1098.7	429.4	601.2	584.9	841.4	1042.5	775.7	924	1125.7	845.5
AFFX-HUMRGE/M10098_3_at	Control Sequence				438.8	430.9	538	270.8	385.3	494.5	559.7	324.9	446.6	418.6	404.5	274.2
AFFX-HUMRGE/M10098_5_at	Control Sequence				285.2	307.5	482.8	213.9	284.4	288.2	68.5	210.5	290.7	244.9	222.7	301.5
AFFX-HUMRGE/M10098_M_at	Control Sequence				187.8	298.3	343.2	177.5	287.6	189.7	144.4	182.6	191.2	277.9	233.5	240.8
AFFX-M27830_5_at	Control Sequence				2117.4	3135.7	1938.5	1372.9	1703.1	1859.6	1730.4	836.7	1591.8	1000.4	1502.9	1602.3
AFFX-M27830_M_at	Control Sequence				2828.5	3287.9	3971.8	1822.8	2950.6	2902.9	3606.2	1565.9	1642.2	1430.9	1471.8	2248.6
AFFX-r2-Bs-lys-3_at	Control Sequence				16.9	49.5	38.8	45.2	10.3	97.1	62.5	29	73	36.2	19.1	47.8
AFFX-r2-Bs-thr-5_s_at	Control Sequence				123	49.6	117.2	69.3	159.1	126.6	39.7	78.9	100.1	77.7	102.4	92.3
AFFX-r2-Ec-bioB-3_at	Control Sequence				1862.1	1715.2	1683	1450.1	1700.3	1515.4	1700.3	1535.2	1724.4	1256.5	1587.2	1521.6
AFFX-r2-Ec-bioB-5_at	Control Sequence				1511.8	1312.2	1251.9	1045.9	1161.7	1207.8	1145.8	1272.8	1391.5	1075	1407.7	1178.3
AFFX-r2-Ec-bioB-M_at	Control Sequence				2124.7	2006.3	1827.2	1621.8	1956.6	1638.6	1926.6	2043.6	2065	1459.3	1753.9	1802
AFFX-r2-Ec-bioC-3_at	Control Sequence				4950.7	4254.3	4436.3	3535.3	4214.8	4046.8	4786.4	4258.2	4067.7	3464.6	4268.7	3947.1
AFFX-r2-Ec-bioC-5_at	Control Sequence				3981.5	3602.5	3544.4	2718.5	3273.6	2718.2	3550.6	3222.7	3438.7	3224.8	3241.2	2930.7
AFFX-r2-Ec-bioD-3_at	Control Sequence				20128.7	19830.2	22077.3	19864.5	23095.4	25995.2	18983.6	19144.4	21217.4	15680.5	17866.9	16896.6
AFFX-r2-Ec-bioD-5_at	Control Sequence				17407.5	14831	17247.6	14875.4	16517.3	15903.4	15651.1	15490.2	14773.4	12508.7	15088.8	12822.1
AFFX-r2-P1-cre-3_at	Control Sequence				84627.1	71136.7	85701.5	74641	90210	77688.4	69506	69333.4	70450.7	60375.5	63306.9	54583
AFFX-r2-P1-cre-5_at	Control Sequence				70687.5	58614.5	74547.1	65236	88517.2	66658.2	62670.2	61166.9	57831.6	50239.5	52980.7	43157.9
1552322_at	FLmRNA	gb:NM_138819.1	LOC159091	hypothetical protein BC017868	38.7	95	2.9	2	67.4	3	13.6	46.6	31.7	34	51.5	25.9
1552323_s_at	FLmRNA	gb:NM_138819.1	LOC159091	hypothetical protein BC017868	119.9	67.2	81.2	42.1	94	70.8	15.1	56.6	100.9	119.3	89.5	79.8
1552329_at	FLmRNA	gb:BC029352.1		hypothetical brain protein my038	352.1	320.8	410.8	102	177.5	189.4	425.6	77.4	195.7	115.5	198.4	170.8
1552330_at	FLmRNA	gb:NM_145039.1	MGC16385	hypothetical protein MGC16385	576.7	477	346.2	595.5	704.9	519.5	964.8	458.1	778.7	339.9	788.6	586.8
1552334_at	FLmRNA	gb:BG571343	HRIHFB2122	Tara-like protein	130.5	252.7	180.2	560.8	461.5	254	277.8	259.7	483.4	462.5	172.1	553.7
1552335_at	FLmRNA	gb:NM_053054.2	CATSPER1	sperm-associated cation channel 1	56.4	102.6	27.5	1016	263.9	207.4	42.8	155.1	135.7	247.7	103.6	170.3
1552344_s_at	FLmRNA	gb:NM_054026.1	CNOT7	CCR4-NOT transcription complex, subunit 7,isoform 2	495.8	516.3	265.6	757.1	578.1	377.6	573.7	244	444.5	387.6	280.3	291.7
1552347_at	FLmRNA	gb:NM_145311.1	CRYZL1	crystallin, zeta-like 1 isoform b	288.9	229.4	277.3	318.7	321.6	124.4	312.8	235.2	250.1	376.4	254.8	380.7
1552348_at	FLmRNA	gb:NM_152891.1	EOS	serine protease EOS	147.5	228.2	1171	149.2	107.7	354.4	373.2	95.4	450.8	3895.7	335	2145.3
1552349_a_at	FLmRNA	gb:NM_152891.1	EOS	serine protease EOS	10.5	37.2	380.7	73.7	120.6	181.3	122.8	84.8	174.9	2446.3	24.9	922.9
1552359_at	FLmRNA	gb:AL833526.1	FLJ25692	hypothetical protein FLJ25692	35.7	6.9	63.6	1.5	35.2	9.1	27.1	6.1	3.7	16.4	78	57
1552360_a_at	FLmRNA	gb:NM_052887.2	TIRAP	Toll-interleukin 1 receptor (TIR)domain-containing adapter protein isoform a	242.1	144.8	178.4	118	77.3	159.1	234.5	119	133.1	127.5	101.6	145.8
1552362_a_at	FLmRNA	gb:NM_052971.1	LEAP-2	liver-expressed antimicrobial peptide 2precursor	152.3	93.9	71.5	164.1	107.7	115	266.6	123.3	100.9	146.8	205.2	88.7
1552364_s_at	FLmRNA	gb:BC001526.1		Unknown (protein for MGC:3245)	358.1	299.9	643.3	89.7	742.9	382.2	415.6	305.5	281.8	545.5	496.2	480
1552365_at	FLmRNA	gb:NM_033128.1	SCIN	scinderin	154.2	50.8	18.2	1.3	2.3	4.2	42.3	47.5	16.6	3	867.8	8.7
1552367_a_at	FLmRNA	gb:AF276507.1		scinderin	125.3	13.4	4.9	3.8	11.1	11.7	32.6	2.6	11.1	11.9	413.9	5.2
1552368_at	FLmRNA	gb:NM_080618.1	CTCFL	CCCTC-binding factor (zinc finger protein)-like	66.8	30.9	34	5.3	13.1	5.5	45.9	47.5	12.7	42.7	132.8	48.1
1552370_at	FLmRNA	gb:NM_173487.1	LOC132321	hypothetical protein LOC132321	461.6	445.8	180.1	153.7	295.1	56.5	222.1	183.9	256.4	68.7	139.3	97
1552373_s_at	FLmRNA	gb:BC016358.1	LOC132321	hypothetical protein LOC132321	55	29.6	6	7.2	31.1	7.8	16.9	1.7	25.4	4.8	32.8	45.3
1552375_at	FLmRNA	gb:NM_032433.1	ZNF333	zinc finger protein 333	164.4	52.6	72.4	111.3	114.3	115.1	65.7	71.4	76.1	201.3	65	110.5
1552378_s_at	FLmRNA	gb:NM_172037.1	RDH10	retinol dehydrogenase 10	131.9	100.9	86.3	101.5	199.4	90.9	114.9	77.9	94.1	56.6	93.9	82.9
1552386_at	FLmRNA	gb:NM_152687.1	FLJ33641	hypothetical protein FLJ33641	3.7	74.1	21	41.3	41.6	47.3	107.5	35.9	20.2	44.1	31.2	11.7
1552393_at	FLmRNA	gb:NM_152512.1	FLJ25421	hypothetical protein FLJ25421	76.7	3.7	19	27.8	3.5	9.8	20.4	1037.4	3.2	27.3	394.7	39.1
1552394_a_at	FLmRNA	gb:NM_152512.1	FLJ25421	hypothetical protein FLJ25421	94.9	48.2	32	6.5	47.6	26.9	68.1	1894.7	60.8	2.3	617.1	65.4
1552399_a_at	FLmRNA	gb:NM_145696.1	BRF1	transcription initiation factor IIIB isoform 2	40.6	61.2	100.6	65.2	196.9	94	42.1	37.3	121	124.1	129.6	8.3
1552400_a_at	FLmRNA	gb:NM_152335.1	FLJ38190	hypothetical protein FLJ38190	150.4	116.3	121.2	87.8	24.3	43.7	198.7	42.4	62.9	78.5	118.9	131.9
1552401_a_at	FLmRNA	gb:NM_138332.1	C21orf41	chromosome 21 open reading frame 41	31.1	72	54.6	38.6	82.7	31.4	254.3	4.6	62.8	43.7	48.3	6.7
1552405_at	FLmRNA	gb:NM_153447.1	MATER	maternal-antigen-that-embryos-require	22.2	248.1	112.4	81.6	521.5	136.2	77.1	118.2	110.3	135.1	105.8	148.7
1552410_at	FLmRNA	gb:NM_173535.1	FLJ39110	hypothetical protein FLJ39110	179.5	225.9	151	122.2	157.6	229.4	168.9	199.5	167	252.2	246.4	128.6
1552417_a_at	FLmRNA	gb:NM_152905.1	NEDD1	neural precursor cell expressed, developmentallydown-regulated 1	459.3	549.6	234.1	534.9	292.7	247.7	169	475.3	433.6	395.2	508.4	442.1
1552423_at	FLmRNA	gb:NM_005240.1	ETV3	ets variant gene 3	169.8	219.6	97.5	94.4	253.9	149	327.3	225.8	172.8	203.4	209.9	154
1552426_a_at	FLmRNA	gb:NM_078474.1	BLP2	BBP-like protein 2 isoform a	2083.2	1933.8	2207.8	875.2	1409.9	1832.9	2291.2	1814.2	1223	1326.5	1908.1	1512.2
1552427_at	FLmRNA	gb:NM_145312.1	LOC220992	Zinc finger protein 93 (Zinc finger protein HTF34)	109.1	59.7	62.2	308.4	28.5	273.7	8.6	42.6	35.3	49.3	22.6	38.1
1552430_at	FLmRNA	gb:NM_170710.1	WDR17	WD repeat domain 17	61.5	58.9	21.8	57.7	61.5	114	50.8	60	94.6	53.1	95.5	33.9
1552455_at	FLmRNA	gb:NM_138818.1	LOC158471	hypothetical protein BC019095	117.5	98.8	63.3	62.3	45.5	22.6	161.4	278.5	62.4	6	120.4	83.8
1552463_at	FLmRNA	gb:NM_080475.1	SERPINB11	serine (or cysteine) proteinase inhibitor, clade B (ovalbumin), member 11	82.4	64.8	59.4	71.6	79.3	93.9	369.9	65.4	85	69.4	105.5	69.6
1552470_a_at	FLmRNA	gb:NM_148914.1	WBSCR21	Williams Beuren syndrome chromosome region 21isoform 3	202.5	74.1	7.7	152	135.5	134.2	21.7	120.7	232.1	133.5	122.7	204.4
1552472_a_at	FLmRNA	gb:NM_012287.2	CENTB2	centaurin, beta 2	776.4	1111.5	1018.2	884.7	1064.2	1418.2	549.9	482.3	538.4	1050.2	837.7	517.3
1552474_a_at	FLmRNA	gb:NM_138924.1	GAMT	guanidinoacetate N-methyltransferase, isoform b	1242.5	1243.5	1374.8	1895.9	1907.7	807.6	929.6	1841.6	1326.1	1631.3	1203.3	1752.2
1552477_a_at	FLmRNA	gb:BC014852.1		interferon regulatory factor 6	147.9	643.8	30.5	57.9	61.4	91.3	230.9	45.7	52	22.9	55.4	51.6
1552478_a_at	FLmRNA	gb:NM_006147.2	IRF6	interferon regulatory factor 6	117.9	236.1	16.7	6.9	50.5	9.6	21.7	5.8	13.6	10.4	38.8	16.2
1552481_s_at	FLmRNA	gb:NM_006699.1	MAN1A2	mannosidase, alpha, class 1A, member 2	184	298.8	235	192.2	374	292.8	297.9	151.1	283.2	203.4	289.8	148.3
1552482_at	FLmRNA	gb:NM_025252.1	ALS2CR9	amyotrophic lateral sclerosis 2 chromosomeregion candidate 9	28.8	48.2	38	64.8	80	20.3	67.4	50.4	113.4	86.4	53.2	126.7
1552485_at	FLmRNA	gb:NM_171846.1	LACTB	lactamase, beta isoform b	713.6	877.5	346.4	241.6	445.4	344.8	310.1	362.2	282.9	359.9	633.9	388.2
1552486_s_at	FLmRNA	gb:NM_171846.1	LACTB	lactamase, beta isoform b	748.9	819.3	284	231.2	630.4	250.3	255.5	598.5	348.3	345.7	537.2	199.6
1552487_a_at	FLmRNA	gb:NM_001717.2	BNC	basonuclin	5.5	53.4	24.3	455.4	5.9	3.5	8.4	4.4	4.2	5.6	3	4.5
1552489_s_at	FLmRNA	gb:NM_033066.1	MPP4	membrane protein, palmitoylated 4 (MAGUK p55subfamily member 4)	24.3	8.2	19.3	115.9	10.5	2.3	12.9	13.3	132.9	72.1	7.1	69.5
1552490_at	FLmRNA	gb:NM_145315.2	LACE1	lactation elevated 1	61.4	152.9	21.4	60.7	86.8	73.9	141.5	56.4	92	59.1	118.1	119.5
1552496_a_at	FLmRNA	gb:NM_015198.1	COBL	KIAA0633 protein	10.8	8.3	54.1	2.7	12	7.5	33.7	30.3	11.1	4.6	428.3	11
1552497_a_at	FLmRNA	gb:NM_052931.2	KALI	activating NK receptor precursor	356.1	227.3	119.2	205.9	261.4	152.7	209.8	133.4	306.3	279.1	211.9	386
1552498_at	FLmRNA	gb:NM_145238.1	ZNF31	zinc finger protein 31	171	115.6	27.7	75.9	172	216	67.7	6.8	126.1	135.1	176.2	121.4
1552499_a_at	FLmRNA	gb:NM_145238.1	ZNF31	zinc finger protein 31	96.4	102.7	58.6	75.5	143.2	86.4	197.6	64.6	89.8	65.5	105.8	64.4
1552502_s_at	FLmRNA	gb:NM_017821.2	RHBDL2	rhomboid-related protein 2	73	143.1	8.2	30.1	98.4	31.2	138.8	44.1	53.4	25	8.1	155.3
1552504_a_at	FLmRNA	gb:NM_032430.1	KIAA1811	KIAA1811 protein	190	47.3	204.4	234.7	269.5	530.6	238.6	126.5	147.4	402.7	112.8	279.7
1552507_at	FLmRNA	gb:NM_080671.1	KCNE4	potassium voltage-gated channel, Isk-relatedfamily, member 4	1046.4	898.8	162.3	76.7	122.4	176.7	374.3	40.2	569.5	375.6	142.8	173.4
1552508_at	FLmRNA	gb:NM_080671.1	KCNE4	potassium voltage-gated channel, Isk-relatedfamily, member 4	793.4	693.2	80.3	13	9.6	128.6	326.1	44.2	440.1	404.3	113.4	40.5
1552509_a_at	FLmRNA	gb:NM_145273.1	LOC146894	similar to CMRF35 antigen precursor (CMRF-35)	173.4	93.9	37	72.2	19.4	86.3	127.9	17.8	79.1	55.2	141.7	70.8
1552519_at	FLmRNA	gb:NM_145259.1	ALK7	activin receptor-like kinase 7	259.7	396.4	321.4	71	163.9	88.7	99.4	232.3	90.3	20	302.1	107.9
1552520_at	FLmRNA	gb:BC030710.1		similar to hypothetical protein FLJ11190	198.2	157.8	105.8	44.5	80.3	83.4	73.9	90.3	154.3	99.9	153.4	269.4
1552521_a_at	FLmRNA	gb:BC030710.1		similar to hypothetical protein FLJ11190	81.4	25.3	19.4	41.2	37	36.2	5.5	44.4	75.2	1.9	5	122.9
1552522_at	FLmRNA	gb:NM_145720.2	TIGD4	tigger transposable element derived 4	81.6	70.5	45	52.3	48.6	54.8	89.2	39.2	71.9	84	75.4	41.9
1552523_a_at	FLmRNA	gb:NM_145720.2	TIGD4	tigger transposable element derived 4	57.7	117.5	130.9	19.4	52.7	170.8	68.2	42.6	175.2	167.4	85.8	92.5
1552535_at	FLmRNA	gb:NM_148960.1	CLDN19	claudin 19	225.2	141.9	183.3	155.5	135.5	169.6	251.6	115.1	207.8	137	123.7	121.3
1552536_at	FLmRNA	gb:NM_145206.1	VTI1A	SNARE Vti1a-beta protein	84.4	117.8	125.2	67.4	50.8	30.8	202.8	97.3	81.4	13.2	67.3	107.8
1552538_a_at	FLmRNA	gb:NM_145027.1	MGC33317	hypothetical protein MGC33317	19.3	10.9	23.2	55.1	74.3	189.5	576.1	42.7	9.9	6.2	12.4	4.6
1552541_at	FLmRNA	gb:NM_138810.2	TAGAP	T-cell activation Rho GTPase-activating proteinisoform c	170.1	195.8	209.9	158.3	231.8	176	497.8	257.3	307.7	263.5	189.7	187.1
1552544_at	FLmRNA	gb:BC040857.1		Similar to OL-64 protein	147.4	161.6	137.6	161.7	164.4	66.4	100.6	54.9	130.1	272.5	278.1	118.4
1552546_a_at	FLmRNA	gb:NM_144652.1	FLJ25409	hypothetical protein FLJ25409	163.6	129.6	93.4	929.8	132.4	32	24.4	81.9	127.2	105.6	144.5	273.5
1552558_a_at	FLmRNA	gb:NM_152256.1	RAI1	retinoic acid induced 1 isoform 2	270.6	389	331.3	151	290.2	53.6	472.3	227	307.9	328.9	333.1	354.1
1552562_at	FLmRNA	gb:NM_144694.1	FLJ30791	hypothetical protein FLJ30791	126.2	145.7	150.6	79.3	216.7	256.6	277.6	98.6	88.8	104.2	164.1	50.9
1552572_a_at	FLmRNA	gb:NM_138731.1	MIPOL1	mirror-image polydactyly gene 1	56.5	60.4	51.9	58	115.2	102.1	17.6	8.9	64	3.9	19.3	5.9
1552573_s_at	FLmRNA	gb:NM_138731.1	MIPOL1	mirror-image polydactyly gene 1	97.9	199.3	98.6	118.6	222.7	126.4	201.5	39.3	130.5	92.8	43.4	41.5
1552575_a_at	FLmRNA	gb:NM_153344.1	MGC46457	hypothetical protein MGC46457	35.5	32.8	27.2	230.5	132	259.6	60.6	20	143.9	1195.3	24.8	268.3
1552579_a_at	FLmRNA	gb:NM_003813.2	ADAM21	a disintegrin and metalloproteinase domain 21preproprotein	46.5	66.8	82	90.8	93.9	95.8	43.2	7.7	127.9	7.9	87.7	127.2
1552580_at	FLmRNA	gb:NM_173553.1	FLJ25801	hypothetical protein FLJ25801	32	9.4	19.6	255	163.4	22.2	30.2	77.3	10.3	57.8	6.1	18.1
1552584_at	FLmRNA	gb:NM_153701.1	IL12RB1	interleukin 12 receptor, beta 1 isoform 2precursor	221.8	102.3	153.4	62.6	46.9	56.6	65	2.3	66.1	9.6	9.9	34.7
1552585_s_at	FLmRNA	gb:NM_172196.1	ALF	TFIIA-alpha/beta-like factor isoform 2	69.1	12.6	82.2	1.9	43.5	214.9	113.4	31.3	80.3	57.1	40.7	59.5
1552587_at	FLmRNA	gb:NM_173538.1	FLJ35802	hypothetical protein FLJ35802	4.9	68	47.3	18	5.3	27.4	168.3	4	55.1	15.7	77.6	55
1552602_at	FLmRNA	gb:NM_145811.1	CACNG5	voltage-dependent calcium channel gamma-5subunit isoform a	164.6	283.4	218.2	163.4	202	262.8	223.1	103.8	335.1	250.6	267.9	239.2
1552604_at	FLmRNA	gb:NM_153203.1	C21orf74	chromosome 21 open reading frame 74	112.3	110.1	37.9	72.9	114.4	139.9	163.8	35.1	200	69.6	117.7	151.4
1552609_s_at	FLmRNA	gb:NM_172139.2	IL28B	interleukin 28B	9.1	87.9	27	40.6	61.8	106	229.5	66.3	118	52.5	66.4	75.1
1552610_a_at	FLmRNA	gb:NM_002227.1	JAK1	janus kinase 1	1560.9	1702.5	2013.3	1762.5	1575.2	912.4	1733	1445.5	1073.6	1420	1912.1	1040.4
1552611_a_at	FLmRNA	gb:AL555086	JAK1	Janus kinase 1 (a protein tyrosine kinase)	824.9	1026.3	785.6	901.3	672.5	397.7	951.4	406.6	749.8	927.1	1080.7	483.7
1552612_at	FLmRNA	gb:NM_020240.1	SPEC2	non-kinase Cdc42 effector protein SPEC2	675.1	753.2	500.1	762.8	1244.7	890.2	636.4	408.8	566.5	584.8	744.6	332
1552613_s_at	FLmRNA	gb:NM_020240.1	SPEC2	non-kinase Cdc42 effector protein SPEC2	493.5	510.3	579.9	351.6	868.3	774.9	268.2	288.7	353.8	438.9	364	168.8
1552617_a_at	FLmRNA	gb:NM_022457.4	COP1	constitutive photomorphogenic protein	1054.5	1299.9	1437.9	2700.4	2422.6	1612	634.9	1206.3	1457	1122.2	736.2	1190.7
1552618_at	FLmRNA	gb:NM_005819.2	STX6	syntaxin 6	957.5	1321	922.1	1738.4	1451.5	1403.2	1144.7	933.7	939.1	785.6	539.4	489.5
1552619_a_at	FLmRNA	gb:NM_018685.1	ANLN	anillin, actin binding protein (scraps homolog,Drosophila)	2108.3	2401.3	224.6	4246.1	1841.3	186.9	717	5639.1	13200.4	7966.2	5358.4	6199
1552620_at	FLmRNA	gb:NM_173080.1	SPRR4	small proline rich protein 4	715.5	419.3	366	336.1	584.9	324	492.1	379.3	513.2	587.4	577.1	252.1
1552621_at	FLmRNA	gb:BQ613856	POLR2J2	DNA directed RNA polymerase II polypeptide J-related gene	484	457.5	717.5	729.6	695	954.6	716.9	432.3	1273.4	664.3	263.2	782.9
1552622_s_at	FLmRNA	gb:BQ613856	POLR2J2	DNA directed RNA polymerase II polypeptide J-related gene	339.7	295.7	548.1	605.5	481.5	709.2	714.3	282.6	820.1	525.5	203.6	630.3
1552625_a_at	FLmRNA	gb:AB063105.1	hMtCCA	tRNA-nucleotidyltransferase	441.6	326.9	341.4	1061	223.6	570.4	334.6	179.1	408.6	272.7	178.1	342.5
1552626_a_at	FLmRNA	gb:NM_030923.1	DKFZP566N034	hypothetical protein DKFZp566N034	30.6	61.5	115.2	764.3	320.3	163	251	45.6	67.6	247	848.1	88.1
1552627_a_at	FLmRNA	gb:NM_001173.1	ARHGAP5	Rho GTPase activating protein 5	669.7	744.3	521.6	421.4	345.9	616.8	927.7	259.7	453.5	1227.6	570.8	473.4
1552628_a_at	FLmRNA	gb:NM_022373.2	FLJ22313	hypothetical protein FLJ22313	748.6	544	1237.3	1237.4	1094.1	1023.1	1475.4	1069.8	1410.8	898.6	993.6	1179.5
1552631_a_at	FLmRNA	gb:NM_145319.1	MAP3K6	mitogen-activated protein kinase kinase kinase 6isoform 2	235	260.7	208	111.3	188.2	32.3	138.9	250.1	321.4	233.5	245.7	246.6
1552632_a_at	FLmRNA	gb:BC012375.1		Similar to KIAA1001 protein	621.2	371.4	699.4	29.3	631.6	188.4	170.2	321.9	61.6	124	758.9	105.6
1552633_at	FLmRNA	gb:NM_033204.2	HZF12	zinc finger protein 12	98.7	79	27	114.9	135.5	125.7	118.8	89.2	139.8	89.8	76	58.7
1552634_a_at	FLmRNA	gb:NM_033204.2	HZF12	zinc finger protein 12	89	91.7	44.6	41.3	130	117.5	58	137.2	108.1	68	164.4	156.6
1552637_at	FLmRNA	gb:NM_080601.1	PTPN11	protein tyrosine phosphatase, non-receptor type11, isoform 2	150.7	74.9	59	91.9	51.7	23.7	126.4	40.6	74.8	100.4	63.2	55.8
1552639_at	FLmRNA	gb:NM_138433.1	LOC113730	hypothetical protein BC009980	55.7	52	193.3	76.3	592.7	543.1	422.9	76.2	30.7	42.9	53.3	27.5
1552641_s_at	FLmRNA	gb:NM_031921.1	TOB3	AAA-ATPase TOB3	773.4	1151.9	1152.9	721.1	1081.2	741.3	343.1	2595.3	694.8	1925.2	1210.3	760.1
1552644_a_at	FLmRNA	gb:NM_024947.2	PHC3	polyhomeotic like 3	127	181.4	147.5	135	191.2	32	109.9	88.4	146.2	124.7	114.7	143.6
1552648_a_at	FLmRNA	gb:NM_003844.2	TNFRSF10A	tumor necrosis factor receptor superfamily,member 10a	25.4	8.3	14	30.9	1119.1	45	185.3	6.5	23	74.2	34.6	81.1
1552649_a_at	FLmRNA	gb:NM_057178.1	LOC117584	fring	35.9	67.8	64.1	178.7	258.7	42.1	176.6	7.2	60.4	101.6	78	145.2
1552651_a_at	FLmRNA	gb:AK093112.1	LOC117584	fring	178.8	124	73.1	385.4	319.2	25.6	295.4	137.8	117.6	209.1	70.9	133
1552652_at	FLmRNA	gb:NM_152843.1	HPS4	light ear protein isoform d	669.5	580.5	533.5	259.4	138.4	280	639.6	1187.8	316.5	144.9	932.9	196.5
1552656_s_at	FLmRNA	gb:NM_144624.1	KIS	kinase interacting stathmin	370.3	604.9	402.9	1384.4	660	727	419.5	279.6	693.1	535.9	582.9	226.9
1552658_a_at	FLmRNA	gb:NM_014903.2	NAV3	neuron navigator 3	136.9	213.2	372	607.1	120.9	189.4	990.9	423.6	401.8	258.4	895.7	77.8
1552660_a_at	FLmRNA	gb:BC021215.1		Unknown (protein for MGC:12584)	1545.1	1600.5	3225.8	2216.1	1295.6	2215.1	1570.7	1320.9	1515.1	1500.9	2808.4	689.3
1552663_a_at	FLmRNA	gb:NM_015064.1	ELKS	ELKS protein	705	831.1	762.4	640.2	503.9	492.6	447.4	531.1	548.3	603.3	1194.7	454
1552664_at	FLmRNA	gb:NM_144997.2	BHD	folliculin isoform 1	1640.5	974.7	332.5	309.8	327	282.3	391.5	521.8	891.2	579.9	382.8	862.3
1552665_at	FLmRNA	gb:NM_032903.1	MGC14425	hypothetical protein MGC14425	30.8	130	122.6	125.6	60.2	156.5	137.4	41.7	116.4	112.3	118.1	150.6
1552670_a_at	FLmRNA	gb:NM_024607.1	PPP1R3B	protein phosphatase 1, regulatory (inhibitor) subunit 3B	220.1	194	70	264.4	145.6	164	267.3	191.7	143.5	237.1	381.2	205.9
1552671_a_at	FLmRNA	gb:NM_032591.1	SLC9A7	solute carrier family 9, member 7	15.3	25.1	97.9	260.7	178.4	30.9	31.1	15.4	223.2	283.9	15.7	270.1
1552676_at	FLmRNA	gb:NM_053049.1	SPC	stresscopin	306.7	228.3	97.4	132.4	149.1	298.4	313.5	166.9	315.4	341.3	225.4	274.5
1552678_a_at	FLmRNA	gb:NM_020886.1	USP28	ubiquitin specific protease 28	671.6	563.4	438.5	197.5	459.4	254.7	653.9	178.2	626.5	665.3	293	294.3
1552682_a_at	FLmRNA	gb:NM_144508.1	AF15Q14	AF15q14 protein isoform 2	147	207.9	37.1	38.7	265	26.2	138.5	157.9	297.3	197.9	198	150.3
1552684_a_at	FLmRNA	gb:NM_145204.1	SENP8	sentrin/SUMO-specific protease SENP8	172.8	212.2	144.1	108.1	179.5	124.2	98.8	37	62	211.3	120.6	133
1552687_a_at	FLmRNA	gb:NM_080834.1	C20orf152	chromosome 20 open reading frame 152	60.8	26	31.1	7	11.3	71.4	32.7	18.7	48.8	15.8	106.2	20.8
1552690_a_at	FLmRNA	gb:NM_172364.1	CACNA2D4	voltage-gated calcium channel alpha(2)delta-4subunit	350.6	103.6	135.8	135.2	148.3	97.7	474.9	104.1	155.8	248.8	150.5	222.6
1552695_a_at	FLmRNA	gb:NM_052885.1	SLC2A13	solute carrier family 2 (facilitated glucosetransporter), member 13	307.2	349.2	267.6	56.8	93.9	340.6	362.6	89.3	89.9	67.3	276	91.9
1552696_at	FLmRNA	gb:NM_144599.1	MGC35570	hypothetical protein MGC35570	264.4	231.6	511.3	176.5	229	205.6	278.3	109	254	254.3	314.5	364
1552701_a_at	FLmRNA	gb:NM_052889.1	COP	CARD only protein	35.9	3.5	663	132.3	1148.6	531.8	36.1	644.8	569	107	897.5	17.4
1552703_s_at	FLmRNA	gb:NM_052889.1	COP	CARD only protein	532	367.2	866	97.7	1307.4	692.5	220.3	625.2	826	98.8	857.2	70.6
1552705_at	FLmRNA	gb:BC035000.1		protein phosphatase	78	58.2	107.8	36.9	64.7	65	82.9	56	66.5	86	111.4	65.9
1552708_a_at	FLmRNA	gb:AB038770.1		protein phosphatase	89.3	142.2	126.4	22.3	16.2	75.5	112	9.4	61.1	87.6	102.8	50.4
1552711_a_at	FLmRNA	gb:NM_144607.1	FLJ32499	hypothetical protein FLJ32499	247.2	325.6	100	556.9	355.3	433.9	234.6	204.2	302	256.9	198.9	244.3
1552712_a_at	FLmRNA	gb:NM_170706.1	C1orf15	nicotinamide mononucleotide adenylyltransferase2 isoform 2	119.9	121.4	399	194.2	321.5	1147.3	343.9	52.8	146.1	105.5	102.4	418.7
1552713_a_at	FLmRNA	gb:NM_000342.1	SLC4A1	solute carrier family 4, anion exchanger, member1 (erythrocyte membrane protein band 3, Diego bloodgroup)	146.1	396.1	71	85.5	174.2	151.7	264.5	80.8	357.5	240	379.5	103.9
1552716_at	FLmRNA	gb:NM_144722.1	FLJ25395	hypothetical protein FLJ25395	31.6	7.6	203	143.5	93.7	360.8	128.9	39.4	11.2	36.2	124.9	1.7
1552717_s_at	FLmRNA	gb:NM_153243.1	MGC26143	hypothetical protein MGC26143	475.4	620.5	778.9	902.2	756.1	881.3	1549.6	838.8	770.4	1076.9	1364.9	486.6
1552718_at	FLmRNA	gb:NM_080820.2	HARS2	histidyl-tRNA synthetase 2	368.3	281.3	449.7	101	86.6	90.9	247.6	207.1	23.2	110.6	215.5	93.9
1552722_at	FLmRNA	gb:NM_016300.2	ARPP-21	cyclic AMP-regulated phosphoprotein, 21 kD	37.4	10.9	5.2	16.9	36.2	43.1	73	3.9	59.9	63.3	59.2	44.6
1552724_at	FLmRNA	gb:AY099086.1		paired-like homeobox protein OTEX	163.5	124.4	231.9	106.2	134.2	121.6	484.9	45.5	298.3	263	150.6	162
1552727_s_at	FLmRNA	gb:AA022668	ADAMTS17	a disintegrin-like and metalloprotease (reprolysin type) with thrombospondin type 1 motif, 17	40.1	13.8	214.9	73.7	69.2	436.1	303.2	40.9	121.5	181.8	255.1	76.6
1552732_at	FLmRNA	gb:AL832152.1	STARS	striated muscle activator of Rho-dependent signaling	27.8	40.1	36.6	21.2	44.8	58.3	124.2	27.7	36.3	48.6	36.1	57
1552733_at	FLmRNA	gb:NM_172193.1	KLHDC1	kelch domain containing 1	174.5	100.1	211.5	196.8	137.3	66.6	310.8	68.2	119.3	119.2	82.6	95.8
1552734_at	FLmRNA	gb:NM_152756.1	MGC39830	hypothetical protein MGC39830	4.5	44.5	58	37.1	2.9	46.7	125.6	48.5	33.6	66.6	38	10.4
1552735_at	FLmRNA	gb:AL832028.1	PCDHGA4	protocadherin gamma subfamily A, 4	59	14.8	85.4	5.5	85.9	114	158.1	24.4	58.6	66.6	34	38.9
1552736_a_at	FLmRNA	gb:NM_138966.2	NETO1	neuropilin- and tolloid-like protein 1 isoform 3precursor	20.3	49.7	4.1	4.7	65.2	12.5	292.3	5.4	68.5	10.6	16.2	11.9
1552737_s_at	FLmRNA	gb:NM_007014.2	WWP2	Nedd-4-like ubiquitin-protein ligase	278.7	256.1	140.3	120.2	203.4	223	311	317.1	447.4	231.9	196.4	444.5
1552738_a_at	FLmRNA	gb:NM_138729.1	ST7L	suppression of tumorigenicity 7-like isoform 4	153	135.3	96.2	80.5	163.7	108.2	227.1	62.9	61.5	65.8	67.6	174.1
1552739_s_at	FLmRNA	gb:NM_138729.1	ST7L	suppression of tumorigenicity 7-like isoform 4	328.7	381.2	539.1	276.8	586.3	411	148.1	166.1	362.8	183.7	336.2	278.8
1552742_at	FLmRNA	gb:NM_144633.2	KCNH8	potassium voltage-gated channel, subfamily H,member 8	22.2	85.1	135.5	30.7	46.2	74.5	51.2	59.1	10.1	91.8	86.4	117.6
1552747_a_at	FLmRNA	gb:NM_144714.1	FLJ25449	hypothetical protein MGC27069	41.5	52.8	48.8	30.8	24.8	46	154	57.9	52.4	32.1	29.3	45.8
1552751_a_at	FLmRNA	gb:NM_054113.1	KIP3	DNA-dependent protein kinase catalyticsubunit-interacting protein 3	234.1	374.3	126.4	47.7	140.3	179.7	197.9	143.4	276.2	239.9	156.8	142.6
1552752_a_at	FLmRNA	gb:NM_153184.1	LOC253559	nectin-like protein 3	91	118.4	73.3	62.5	61.7	80.9	111.6	56.4	185.8	84.7	73.6	89.9
1552765_x_at	FLmRNA	gb:NM_153704.1	MGC26979	hypothetical protein MGC26979	4.9	62.8	121.4	68.4	69.4	54.9	87.9	38.6	123	99.7	54.9	9.1
1552766_at	FLmRNA	gb:NM_147174.2	HS6ST2	heparan sulfate 6-O-sulfotransferase 2	46.4	3.5	63.2	22.9	508.6	399.4	116.2	7.1	25.4	89.4	4.5	86.4
1552767_a_at	FLmRNA	gb:NM_147174.2	HS6ST2	heparan sulfate 6-O-sulfotransferase 2	78.1	114.6	335.1	1	2200.6	2100.4	617.7	18	85.1	168.7	6.8	349.4
1552769_at	FLmRNA	gb:NM_145233.1	LOC90589	similar to Zinc finger protein 20 (Zinc finger protein KOX13) (DKFZp572P0920)	158.6	144.8	76.2	52.4	112.4	167.8	43.1	87.3	65.4	191.8	114.4	140.6
1552770_s_at	FLmRNA	gb:NM_145276.1	LOC147837	similar to Kruppel-type zinc finger (C2H2)	123.4	88.1	56.5	28.1	49.2	76.9	51	68.1	158.6	66.6	77.9	96.2
1552773_at	FLmRNA	gb:BC032313.1		C-type lectin-like receptor	86	129.8	43	90.3	101.5	107.4	166.1	68.1	128.6	158.7	104.8	85.5
1552777_a_at	FLmRNA	gb:NM_139165.1	LETAL	lymphocyte effector toxicity activation ligand	90.6	83.4	11.1	252.8	85	9.2	125	37.4	9	38.4	50.5	13.4
1552779_a_at	FLmRNA	gb:NM_152697.1	MGC34032	hypothetical protein MGC34032	14.7	8.8	77.8	58.2	14.3	103.8	102.4	5.7	82.5	98.7	96.4	12.2
1552785_at	FLmRNA	gb:NM_152605.1	FLJ37549	hypothetical protein FLJ37549	103.3	45.8	63.7	92.9	33.1	73.8	92.8	43.3	80.8	54	42.4	80.1
1552788_a_at	FLmRNA	gb:NM_033647.1	HELB	helicase (DNA) B	129.9	101.5	51	146.4	184.8	143	36.4	148.3	102.3	61.2	47.7	25.6
1552789_at	FLmRNA	gb:NM_153039.1	FLJ32803	hypothetical protein FLJ32803	166.9	162.1	28.3	102.1	73.1	179.7	28.3	119.8	163.9	23.2	143.9	173.3
1552790_a_at	FLmRNA	gb:NM_153039.1	FLJ32803	hypothetical protein FLJ32803	716.2	660.7	233.3	478.2	288	495.4	307.9	483.2	654.4	219.2	460.1	628
1552792_at	FLmRNA	gb:NM_080867.1	SOCS7	suppressor of cytokine signaling 7	272.5	326.3	122.1	308	95.3	174.5	165.8	75.6	102.3	172.4	134.1	68.3
1552793_at	FLmRNA	gb:NM_173687.1	FLJ37131	hypothetical protein FLJ37131	36.1	81.7	25.5	73.9	450.5	26.1	155.1	53.4	16.9	29.4	25.9	35.7
1552794_a_at	FLmRNA	gb:NM_173631.1	FLJ31100	hypothetical protein FLJ31100	74.1	82	30.9	3.2	8.3	47	90	88.3	16.9	64.5	62.4	45
1552797_s_at	FLmRNA	gb:NM_144707.1	PROM-2	prominin-related protein	12.5	209.5	57	61.7	37.8	131.3	169.2	46.6	85.7	91.4	31.7	120.5
1552798_a_at	FLmRNA	gb:NM_138557.1	TLR4	toll-like receptor 4 isoform D	126.2	65.5	280	280.9	259.3	357.1	178.6	92.4	258.2	635.1	71.1	97.6
1552804_a_at	FLmRNA	gb:NM_148910.1	TIRAP	Toll-interleukin 1 receptor (TIR)domain-containing adapter protein isoform b	264.3	407.3	273.9	170	162.6	449.9	279.9	182.2	270.4	305.7	98.5	264.2
1552809_at	FLmRNA	gb:NM_002920.3	RFX4	regulatory factor X4, isoform b	51.8	92.8	84	84.6	79.6	64.9	174	66.8	34.6	47.3	25.7	46.3
1552812_a_at	FLmRNA	gb:NM_014554.1	SENP1	sentrin/SUMO-specific protease 1	402.3	346.6	216.2	494.2	364.4	300.2	502.6	244.5	261.5	358.5	621.3	178.6
1552816_at	FLmRNA	gb:NM_145283.1	LOC158046	similar to hypothetical protein BC014127	46.8	60.3	90.9	56.6	65.3	62.8	138.3	34.4	59.4	15.8	9.1	29.3
1552819_at	FLmRNA	gb:NM_153454.1	C21orf86	chromosome 21 open reading frame 86	86.7	144.8	20.5	70.5	57.2	101.6	116.1	101.4	118.9	182.7	15.3	96.6
1552822_at	FLmRNA	gb:NM_019022.1	FLJ20793	hypothetical protein FLJ20793	59.1	54.5	76.5	22.2	13.5	21.1	22.6	31.4	58.4	46.5	83.6	51.9
1552825_at	FLmRNA	gb:NM_145756.1	ZNF396	zinc finger protein 396	57.6	120	31	56.5	7.9	5.8	137.6	49	6	22.3	13.9	46.2
1552826_at	FLmRNA	gb:NM_134266.1	SLC26A7	solute carrier family 26, member 7, isoform b	5.5	1.8	4.2	19.8	2.8	36.5	24.2	21.7	3.6	44.3	23.9	18
1552827_s_at	FLmRNA	gb:NM_134266.1	SLC26A7	solute carrier family 26, member 7, isoform b	14.7	66.6	62.1	98.6	84.8	14.6	174	70.3	92.6	36.2	138.1	52.6
1552829_at	FLmRNA	gb:NM_018505.2	PRO1728	hypothetical protein PRO1728	169.8	196.2	93.9	104.7	181.1	115.6	345.2	112.3	120.4	142.4	170.7	163.6
1552836_at	FLmRNA	gb:NM_173656.1	FLJ90764	hypothetical protein FLJ90764	284.5	276	317	351.8	506.5	231.8	245.3	283.8	311.1	374.3	273.2	344.4
1552837_at	FLmRNA	gb:NM_173041.1	ICK	intestinal cell kinase isoform b	23.8	32.2	0.8	9.2	26.5	32.9	19.6	30.7	4	1.4	4.1	2.5
1552848_a_at	FLmRNA	gb:NM_173495.1	FLJ30296	hypothetical protein FLJ30296	139	33.7	36	68.8	115.1	50.3	147.6	39.8	128.7	87.1	65.2	295.7
1552856_at	FLmRNA	gb:NM_153238.1	MGC22001	hypothetical protein MGC22001	83.4	86.9	89.6	75.6	45.6	4.6	105.5	64.5	65.6	33.8	45.2	57.9
1552863_a_at	FLmRNA	gb:NM_145815.1	CACNG6	voltage-dependent calcium channel gamma-6subunit isoform b	849.3	929.4	589.9	607.3	875	586.9	1231.9	509.1	1050.4	1264.9	1147.7	631.6
1552870_s_at	FLmRNA	gb:NM_144696.1	FLJ25438	hypothetical protein FLJ25438	71.1	45.6	8.2	22.6	30.4	2.6	18.4	13.6	25.8	7.5	53	6.6
1552873_s_at	FLmRNA	gb:NM_025091.2	FLJ13330	hypothetical protein FLJ13330	544.4	547.4	266.7	381.4	454.3	85.4	645.2	468.6	581.9	703.4	329.2	670.4
1552876_at	FLmRNA	gb:NM_153755.1	C21orf89	chromosome 21 open reading frame 89	5.6	45.6	22.9	33.7	59.6	6.5	100.1	44.5	67.4	58.6	55	56.3
1552878_at	FLmRNA	gb:BC032621.1		atonal homolog 7 (Drosophila	57.2	19.9	6	5.6	32.6	54.3	84.7	2	4.5	37.3	28.9	29.4
1552880_at	FLmRNA	gb:NM_033127.1	RGPR	regucalcin gene promotor region related protein	61.8	5.8	57.1	35.5	41.8	9.5	18	15	74.4	88.5	27.4	8.5
1552887_at	FLmRNA	gb:NM_152710.1	FLJ32820	hypothetical protein FLJ32820	135.8	119	117.8	80.2	250.2	140.1	378.7	60.9	269.5	210.6	139.7	215.6
1552889_a_at	FLmRNA	gb:NM_138568.1	MGC16332	hypothetical protein MGC16332	881.1	713.8	452.3	265.7	514.4	438.6	739.5	462.9	757.4	622.5	735.8	464.4
1552893_at	FLmRNA	gb:NM_033259.1	CAM-KIIN	CaM-KII inhibitory protein	349	234.3	226.4	302	322.2	311.8	331.4	261	379.3	213.2	163.5	429.2
1552895_a_at	FLmRNA	gb:NM_153773.1	C21orf99	chromosome 21 open reading frame 99	78.6	63.9	5.4	5	87.2	163.9	9.7	0.9	107.5	62.5	64.2	79
1552897_a_at	FLmRNA	gb:NM_133329.4	KCNG3	potassium voltage-gated channel, subfamily G,member 3 isoform 1	81.8	21	34.7	52.5	30.4	47.4	222.5	135.1	135.7	133.6	120	196.8
1552899_at	FLmRNA	gb:NM_153224.1	MGC34034	hypothetical protein MGC34034	95.7	109.4	69.9	22.4	95.7	150.9	251.2	26.1	103.4	105.3	139.2	153.5
1552900_a_at	FLmRNA	gb:NM_153224.1	MGC34034	hypothetical protein MGC34034	150.3	93.4	20.8	39.1	167.3	35.8	131.4	64.2	75.9	37.7	129.2	108.7
1552904_at	FLmRNA	gb:NM_138999.1	NETO1	neuropilin- and tolloid-like protein 1 isoform 1precursor	51.4	18.9	17.4	12.6	34.6	3.4	7.3	34.6	78.4	45.3	2.4	2.7
1552915_at	FLmRNA	gb:NM_172138.1	IL28A	interleukin 28A	139.6	199.8	96.6	80.2	37.5	116.4	107.4	70.3	159.3	128.3	124.8	127.7
1552919_at	FLmRNA	gb:NM_144645.1	MGC26744	hypothetical protein MGC26744	4.8	74.1	31.6	9.6	20.7	4.5	28	9.9	12.5	35.6	47	67.9
1552921_a_at	FLmRNA	gb:NM_022116.1	FIGNL1	fidgetin-like 1	552.6	580.6	312.5	577.2	457	275.2	58.4	1209.1	1680.3	726.7	1171.7	1211.5
1552924_a_at	FLmRNA	gb:AL133612.1	NIR3	PYK2 N-terminal domain-interacting receptor 3	60.2	54.8	22.6	471.6	657.8	318.6	604.9	48.6	445.8	561	184.9	230.7
1552927_at	FLmRNA	gb:NM_152787.1	MGC45404	hypothetical protein MGC45404	263.9	322.5	192.7	86.5	73.9	153.6	168.5	26.9	108.6	134.3	263.9	16.1
1552928_s_at	FLmRNA	gb:NM_152787.1	MGC45404	hypothetical protein MGC45404	330.3	390.6	390.6	220.7	221.6	397.7	225.8	146	161.1	367.3	311.3	32
1552930_at	FLmRNA	gb:NM_033467.1	MMEL2	membrane metallo-endopeptidase-like 2	229.2	379.9	203.7	137.2	228.7	215.5	366.2	173.6	208	255.4	199.8	183.2
1552931_a_at	FLmRNA	gb:NM_002605.1	PDE8A	phosphodiesterase 8A isoform 1	999.3	997.5	814.7	537.2	1533.1	567.2	600.4	919	493.9	437.3	1059.1	377
1552937_s_at	FLmRNA	gb:NM_130384.1	TREX1	three prime repair exonuclease 1, isoform d	405.6	326.1	310.2	658	523.2	415.7	43.4	453.8	567.1	496	259.1	698.9
1552939_at	FLmRNA	gb:NM_139290.1	ANGPT1	angiopoietin 1 isoform b	2	1.3	6.9	1.1	47	59.8	37.4	2.5	42.5	2.4	16	29.3
1552942_at	FLmRNA	gb:NM_153009.1	FLJ30430	hypothetical protein FLJ30430	453.3	396.4	343.6	264.4	304	495.5	736.7	256.2	394.9	381.4	315.3	425
1552943_at	FLmRNA	gb:NM_173536.1	LOC166765	hypothetical protein LOC166765	2.1	41.2	6.5	96.4	53.9	4.9	126.9	3.5	69.1	6.1	13.6	37.3
1552946_at	FLmRNA	gb:NM_153608.1	MGC17986	hypothetical protein MGC17986	120.4	118.5	11.6	34.4	204.3	4	157.5	62.1	108.9	46.7	122	4.1
1552947_x_at	FLmRNA	gb:NM_153608.1	MGC17986	hypothetical protein MGC17986	141.6	164.8	49.4	50.9	243	90.9	182.7	174.5	127.5	43.3	121.2	94.8
1552952_at	FLmRNA	gb:NM_144971.1	MGC26641	hypothetical protein MGC26641	48.6	43.4	92.6	45.5	59.7	65.6	64.9	71.9	101.7	94.8	142.7	72.9
1552967_at	FLmRNA	gb:NM_152577.1	FLJ25735	hypothetical protein FLJ25735	194.3	206.1	95.2	90.6	95	36.9	208	96.5	187.3	184.6	167.8	167.2
1552969_a_at	FLmRNA	gb:NM_145310.1	ZNF258	zinc finger protein 258	215.5	159.8	95.8	79.7	90.6	168.5	218.3	52.7	112.2	14	157	59.9
1552970_s_at	FLmRNA	gb:NM_145310.1	ZNF258	zinc finger protein 258	177	172.4	182.4	95.7	246.6	228.6	236.8	55.6	113.2	74.6	183.3	67.5
1552976_at	FLmRNA	gb:NM_153614.1	TSARG3	testis spermatogenesis apoptosis-related protein3	492.7	432.3	205	253.4	315.3	204.8	707.4	244.6	401	545.5	489	507.4
1552977_a_at	FLmRNA	gb:NM_006586.1	TNRC5	trinucleotide repeat containing 5	876.6	1019	1303.2	968.3	1641.7	1605.1	1427.1	1436.3	922.5	1068	985.7	881.7
1552978_a_at	FLmRNA	gb:NM_052822.1	SCAMP1	secretory carrier membrane protein 1 isoform 2	709.3	1021.9	1006.3	879.9	666.1	514.5	575.4	367.4	759.4	1078.3	753.1	531
1552980_at	FLmRNA	gb:NM_138612.1	HAS3	hyaluronan synthase 3, isoform b	161	218.6	117.9	115.2	41.2	121	137.2	73.8	197.4	201.5	187.6	138.4
1552987_a_at	FLmRNA	gb:NM_153241.1	MGC42157	hypothetical protein MGC42157	29.8	26.2	43.5	25.2	59.1	8.7	12.5	5.7	7.6	87.8	36	10.9
1552988_at	FLmRNA	gb:NM_152587.1	MGC33948	hypothetical protein MGC33948	4.4	11.5	91.2	3.8	53.2	3.8	30.4	47.1	46.1	59.8	41.3	19.4
1553015_a_at	FLmRNA	gb:NM_004260.1	RECQL4	RecQ protein-like 4	612.1	512.5	707.9	552.6	712.4	314.7	478.3	1473.3	1788.4	1532.8	1079.7	2291
1553020_at	FLmRNA	gb:NM_144774.1	SMCR5	Smith-Magenis syndrome chromosome region, candidate 5	42.9	106.6	65.8	60.9	4.8	48.2	178.7	101.7	80.1	104.3	99.1	81.1
1553027_a_at	FLmRNA	gb:NM_057162.1	KLHL4	kelch-like 4, isoform 2	39	128.9	36.8	337.6	871.4	40	45.6	26.2	164.2	245.3	24.8	216.7
1553030_a_at	FLmRNA	gb:NM_000456.1	SUOX		302.7	338.5	253.7	134.2	320.1	322.6	193.8	395.2	305.7	370	294.5	184.5
1553033_at	FLmRNA	gb:NM_138780.1	SYTL5	synaptotagmin-like 5	16.9	54.4	11.3	9.2	4.9	6	280.4	21.5	139.4	548	4.9	449.5
1553034_at	FLmRNA	gb:NM_006642.1	SDCCAG8	serologically defined colon cancer antigen 8	55	52.7	59.2	205.7	208	66.2	337.1	88.5	217.6	255.7	72.3	228.9
1553037_a_at	FLmRNA	gb:NM_133625.1	SYN2	synapsin II isoform IIa	6.3	33.7	7.9	39.1	8.2	51.9	110.1	8.9	49.4	40.9	7.9	52.8
1553043_a_at	FLmRNA	gb:NM_139018.1	NKIR	NK inhibitory receptor precursor	20.5	18.1	6.8	22	48.1	31.5	181.7	5.4	84.5	8	986.9	11.3
1553048_a_at	FLmRNA	gb:NM_138687.1	PIP5K2B	phosphatidylinositol-4-phosphate 5-kinase typeII beta isoform b	509.8	521.8	294.8	339.5	290.1	251	620.1	331.2	513.9	393.2	389	308.8
1553055_a_at	FLmRNA	gb:NM_144975.1	MGC19764	hypothetical protein MGC19764	223.5	459.8	739.4	987.7	1024.6	883.7	1639.5	348.8	616.9	295.4	451.5	215.2
1553060_at	FLmRNA	gb:NM_033126.1	PSKH2	serine/threonine kinase PSKH2	58.1	152.3	88.2	69.9	100.4	167.8	578.4	88.7	146.4	196.5	195.7	100.6
1553063_at	FLmRNA	gb:NM_080819.1	GPR78	G protein-coupled receptor 78	67.8	344.5	147.9	145.2	87	133.8	170.1	91.8	90.2	178.2	154.7	110.1
1553088_a_at	FLmRNA	gb:NM_138626.1	BCL2L11	BCL2-like 11 isoform 7	314.6	278.2	237.5	310.3	266.8	524.9	218.8	301.8	382.8	255	342.8	369.7
1553096_s_at	FLmRNA	gb:NM_138627.1	BCL2L11	BCL2-like 11 isoform 8	622.3	449	561.7	304	387.6	735.3	586.5	465	417.2	552.1	559.6	466.1
1553099_at	FLmRNA	gb:NM_145702.1	TIGD1	tigger transposable element derived 1	212	133.9	143.1	701.5	283.4	634.1	331.6	181.9	240.4	291.1	247	314.3
1553101_a_at	FLmRNA	gb:NM_017758.1	FLJ20308	hypothetical protein FLJ20308	1813.6	2976.7	2615.9	1599.5	2821.1	1204.9	1391.3	2696.1	2042.1	1872.4	3619.8	1860.1
1553103_at	FLmRNA	gb:NM_147134.1	NFX1	nuclear transcription factor, X-box binding 1isoform 3	1215.8	1094.7	894.2	1467.4	1564.5	1150	1119	1204.7	844.4	842	311.8	2230.7
1553105_s_at	FLmRNA	gb:NM_001943.1	DSG2	desmoglein 2 preproprotein	116.3	279.9	742.2	5.9	320.5	642.5	562.8	23.1	152	694.1	200.8	1411
1553106_at	FLmRNA	gb:NM_152409.1	FLJ37562	hypothetical protein FLJ37562	565.6	582.5	386.7	423.7	383.7	214.6	356.2	189.3	266.2	312.2	381.9	239.5
1553107_s_at	FLmRNA	gb:BF436799	FLJ37562	hypothetical protein FLJ37562	415.8	474.8	464.6	313.4	493.9	419	333.4	206	338.8	391.3	348.5	307.7
1553108_at	FLmRNA	gb:AW068615	FLJ37562	hypothetical protein FLJ37562	335	378.7	257.6	229.8	222.6	297.8	332.9	166.5	243.1	250	344.1	151.9
1553111_a_at	FLmRNA	gb:NM_152903.1	DKFZp547E1912	hypothetical protein DKFZp547E1912	226.4	174.2	104.8	64.5	97.2	182.3	368.8	142	122.1	177.6	99.9	185.9
1553112_s_at	FLmRNA	gb:NM_001260.1	CDK8	cyclin-dependent kinase 8	540	611.7	473.1	557.5	397.8	659.5	481	575.4	524.1	413.5	278.6	409.3
1553113_s_at	FLmRNA	gb:BF700678	CDK8	cyclin-dependent kinase 8	446.5	720.2	584.3	618.2	328.9	639.3	481.2	674.3	524.3	437.2	428.9	695.6
1553117_a_at	FLmRNA	gb:NM_007271.1	STK38	serine/threonine kinase 38	419.9	454.3	472.8	545.7	1094.1	221.4	196.4	529.6	616.7	807.5	408.9	406.5
1553118_at	FLmRNA	gb:NM_053055.1	CTMP	C-terminal modulator protein	1288.3	1017.5	1248.7	1591.8	702.5	747.2	790	2028.6	1018.5	841.3	1231.2	593.9
1553120_at	FLmRNA	gb:NM_022111.2	CLSPN	claspin	172.2	169.8	57.7	102.4	63.7	73	135.1	228.4	225.6	365	174	240
1553122_s_at	FLmRNA	gb:NM_021163.2	RBAK	RB-associated KRAB repressor	258.9	229.9	164.3	166.7	204.5	115.2	235.5	115.7	214.6	186.5	268.4	143.7
1553123_at	FLmRNA	gb:NM_173636.1	FLJ33298	hypothetical protein FLJ33298	221.5	134.3	69.1	51.6	19.5	125.1	343.8	74.5	123.8	69.9	116.6	111.4
1553126_a_at	FLmRNA	gb:NM_152725.1	FLJ30499	hypothetical protein FLJ30499	35.3	52	30.8	29.1	14.8	22.2	41.6	11	41.3	31.7	133.4	26.7
1553129_at	FLmRNA	gb:NM_024500.2	POLYDOM	likely ortholog of mouse polydom	2.5	6.6	42.4	18.6	14	60.1	109.1	26	26	71.2	4.2	49.4
1553131_a_at	FLmRNA	gb:D78260.1		GATA-4 transcription factor	52.3	59.4	182.6	6.8	135.9	531.1	71.3	218.1	47.8	153.5	44.8	183.7
1553132_a_at	FLmRNA	gb:NM_152332.1	C14orf47	chromosome 14 open reading frame 47	9.1	1.5	3.3	3.5	3.7	161.3	35.7	3.9	24.1	8.9	67.6	1.7
1553133_at	FLmRNA	gb:BC020851.1		Unknown (protein for MGC:23980)	178.5	169	89.8	9.2	45.6	127.9	92.9	86.3	52.7	142.8	107.9	48.7
1553137_s_at	FLmRNA	gb:AF028008.1	TIEG2	SP1-like zinc finger transcription factor	316.9	314.6	251.4	304.2	193.1	86.6	87.8	240	222.6	150.2	173.4	171.1
1553139_s_at	FLmRNA	gb:NM_017514.1	PLXN3	SEX gene	226	213.5	578.3	124.7	510.5	83	765.8	189	331.2	422.8	158.8	417.1
1553140_at	FLmRNA	gb:NM_014100.2	PRO1770	PRO1770 protein	83.7	42.8	17.9	54.1	67.3	49	71.9	49	11.8	98.5	54.6	57
1553141_at	FLmRNA	gb:BC035749.1		Unknown (protein for MGC:46349)	249.4	313.6	101.9	252.6	404.8	156.8	418	60.9	111.7	84.3	191.3	127.5
1553142_at	FLmRNA	gb:NM_153218.1	FLJ38725	hypothetical protein FLJ38725	106.5	155.6	66.7	125.3	244.9	101.2	309.7	57.8	63.1	43.7	53.7	60.5
1553145_at	FLmRNA	gb:BC010030.1		Unknown (protein for MGC:19686)	129.4	117.6	195.1	128.3	92	181.1	252.2	104.9	76.6	188.3	149.6	188.7
1553148_a_at	FLmRNA	gb:R75838	SNX13	sorting nexin 13	394.6	408.8	372.7	276.2	509.2	393.4	1341.1	289.3	1259.1	417.4	804.8	323.9
1553150_at	FLmRNA	gb:NM_153042.1	FLJ34109	hypothetical protein FLJ34109	120.1	69.8	819.1	222.2	283.7	274.8	48	113.8	193.1	301.1	324.5	96.3
1553151_at	FLmRNA	gb:AY079172.1	ATP6V0D2	vacuolar H+ ATPase d2 subunit	105	223.6	28.3	60.4	1140.6	50	11.9	433.9	89.4	12.3	532.4	7.7
1553153_at	FLmRNA	gb:NM_152565.1	ATP6V0D2	ATPase, H+ transporting, lysosomal 38kDa, V0subunit d isoform 2	331	409.9	159.2	190.4	843.9	340.1	254.2	636.9	624.3	326.2	803.8	419.8
1553155_x_at	FLmRNA	gb:NM_152565.1	ATP6V0D2	ATPase, H+ transporting, lysosomal 38kDa, V0subunit d isoform 2	205.4	248.3	102.8	105.9	516.3	83.3	157.4	392.2	205	189.6	585.4	111.2
1553157_at	FLmRNA	gb:AB055703.1	LHx4	LIM homeobox 4	140	94.1	76.3	133.6	165.7	75.6	202	71.1	83.9	60.5	111	116.3
1553158_at	FLmRNA	gb:AY099509.1		HSD5	299.4	194.6	450.9	315.4	299.1	169.9	169.2	196.8	787.5	354.8	271.9	421.3
1553162_x_at	FLmRNA	gb:NM_144692.1	LOC148137	hypothetical protein BC017947	362.3	442.9	290.4	387.4	726.5	344.5	490.4	333.7	402.4	483	367.9	535
1553166_at	FLmRNA	gb:NM_144985.1	FLJ25193	hypothetical protein FLJ25193	161.5	42.4	28.4	163.6	187.1	171.8	61.1	88.1	335.6	186	174.9	257.6
1553167_a_at	FLmRNA	gb:BC023539.1		soluble liver antigen/liver pancreas antigen	194.7	209.9	303.9	230.9	239.2	216.6	250.4	111.8	148.6	188.2	124.7	67.5
1553172_at	FLmRNA	gb:NM_015694.1	KIAA1285	KIAA1285 protein	407.1	494.2	438.8	1206.4	573.9	471	719.5	460.3	451.8	486.6	424.8	536.9
1553175_s_at	FLmRNA	gb:AB015656.1		cGMP-binding cGMP specific phosphodiesterase5A2	49.4	100.5	95.6	187.2	153.8	5.9	61.6	54.1	21.5	212.8	120.6	33
1553177_at	FLmRNA	gb:BC022407.1		SH2 domain-containing molecule EAT2	9.9	77.1	19.9	61.4	176.9	73.1	133.6	44.5	41.4	107.4	14.1	101.2
1553178_a_at	FLmRNA	gb:NM_001051.1	SSTR3	somatostatin receptor 3	49.4	388.5	241.8	227.2	386.4	146.2	528.3	220.7	584	389.5	257.4	336.4
1553181_at	FLmRNA	gb:NM_138620.1	DDX31	DEAD/H (Asp-Glu-Ala-Asp/His) box polypeptide 31isoform 2	385.6	343.2	250	168.7	252.9	231.1	252.8	195.8	284.7	225.6	288.4	288
1553185_at	FLmRNA	gb:NM_152573.1	FLJ31614	hypothetical protein FLJ31614	257.3	172.7	202	323.5	545.3	236.1	493.8	100.7	296.1	314.5	112.6	173
1553186_x_at	FLmRNA	gb:NM_152573.1	FLJ31614	hypothetical protein FLJ31614	195.3	193.4	253.6	386	302.2	482.1	484.6	161.5	393.1	350.8	207.1	162.3
1553191_at	FLmRNA	gb:NM_020388.2	BPAG1	bullous pemphigoid antigen 1 isoform 1eBprecursor	6.2	24.7	58.8	15.9	6.8	38.9	163.7	2.9	85.1	72.3	38.8	18
1553192_at	FLmRNA	gb:NM_152355.1	FLJ38637	hypothetical protein FLJ38637	86.4	81.8	72.1	66.3	58	75.9	108	62.8	17.8	52	70.9	5.7
1553193_at	FLmRNA	gb:NM_152355.1	FLJ38637	hypothetical protein FLJ38637	7	77.1	100.7	82.1	8.6	116.7	123.3	45.1	7.8	14.7	101.3	16.5
1553197_at	FLmRNA	gb:NM_152418.1	FLJ35775	hypothetical protein FLJ35775	9.6	51.6	2.8	5.4	12.6	1018.7	37.6	3.4	45.5	27.1	24.2	25.6
1553199_at	FLmRNA	gb:AA583332	FLJ35775	hypothetical protein FLJ35775	6.9	28.6	29.6	5.3	3.2	496.8	92.4	5.2	4	8.7	40.2	1.3
1553204_at	FLmRNA	gb:NM_152757.1	FLJ30313	hypothetical protein FLJ30313	268.3	244	156	69.8	170	263.2	305	87.3	145.8	160.4	109.1	41.4
1553205_at	FLmRNA	gb:AL832097.1	FLJ30313	hypothetical protein FLJ30313	371.5	431.1	297.4	232	638.7	345.5	524.9	248.9	440.3	227.9	237.5	392.6
1553207_at	FLmRNA	gb:NM_173664.1	FLJ39249	hypothetical protein FLJ39249	148.1	231.7	152.4	68.1	9.9	121.6	206.1	123.6	116.3	138.4	105.4	167.8
1553211_at	FLmRNA	gb:NM_153228.1	FLJ38335	hypothetical protein FLJ38335	13.8	78.8	15.4	13.8	48.6	8.2	579.6	56	26.3	10.4	8.1	139.2
1553212_at	FLmRNA	gb:NM_173352.1	K5B	keratin 5b	162.9	279.9	93.5	94.7	69.6	69.1	83.3	61.4	162.3	186.1	99.3	120.5
1553216_at	FLmRNA	gb:NM_007130.1	ZNF41	zinc finger protein 41	130.4	198.6	79.9	100.8	219.3	124.5	22.5	66.3	180	60.4	131.3	85.6
1553217_s_at	FLmRNA	gb:NM_007130.1	ZNF41	zinc finger protein 41	183.4	87.3	23.4	91.8	127.9	103.3	183.7	93.6	182.7	97.3	96.6	117
1553218_a_at	FLmRNA	gb:NM_032434.1	KIAA1805	KIAA1805 protein	1128.5	1084.2	1924.6	1597.8	695.9	998.8	1489.2	912.5	571.8	1815.5	1032.6	1405.2
1553219_a_at	FLmRNA	gb:NM_015365.1	AMMECR1	AMMECR1 protein	366.4	407.2	243.2	421.2	362.5	692.6	787.8	90.1	693.8	438.5	340.6	269.8
1553220_at	FLmRNA	gb:NM_173511.1	FLJ38771	hypothetical protein FLJ38771	198.6	198	202.8	102.3	174.5	288.5	147.9	141.7	106.8	125.5	273.3	233.1
1553221_at	FLmRNA	gb:NM_152478.1	FLJ31030	hypothetical protein FLJ31030	187.5	137	42.7	214.3	239.4	202.3	252.4	92.2	126.8	88.7	118.7	169
1553222_at	FLmRNA	gb:AB083055.2	tg1019	G-protein coupled receptor	394.2	596.3	699.7	479.8	616.7	586.9	781.1	529.7	740.6	347.5	534.9	530.4
1553225_s_at	FLmRNA	gb:NM_007131.1	ZNF75	zinc finger protein 75	121.7	177.3	85.9	13.6	136.2	74.8	114.8	50.6	73	70.3	10	53
1553226_at	FLmRNA	gb:NM_152454.1	FLJ31461	hypothetical protein FLJ31461	83.1	14.8	308.2	68.8	88.8	81.4	57.2	477.5	119.7	49.8	60.4	24.7
1553227_s_at	FLmRNA	gb:NM_018963.2	WDR9	WD repeat domain 9 isoform A	366.9	261.7	173.6	80.5	140.5	176.5	235.8	125.5	230.9	123.8	191.5	142.5
1553228_at	FLmRNA	gb:NM_152723.1	FLJ38159	hypothetical protein FLJ38159	110.7	61.1	24.6	12.6	28.6	67	61	7.6	22.3	48.8	6.4	7.8
1553239_at	FLmRNA	gb:NM_145019.1	FLJ30707	hypothetical protein FLJ30707	294.5	183.5	238.1	118.6	131.1	106.2	86.1	82.4	281	51.4	154.8	145.7
1553243_at	FLmRNA	gb:NM_032817.1	FLJ14641	hypothetical protein FLJ14641	15.7	58.8	1397	32.9	33.1	271.3	253.2	4.2	2438	60.8	14.1	1202.4
1553248_at	FLmRNA	gb:NM_152675.1	FLJ23754	hypothetical protein FLJ23754	103.7	129.4	64.5	53.7	10	88.1	47	51.1	97.8	48.3	83.5	113.1
1553252_a_at	FLmRNA	gb:NM_153252.1	FLJ38568	hypothetical protein FLJ38568	116.8	109.1	113.8	132.7	229.7	122.7	199.3	126.9	131.1	110.2	190.4	96.7
1553261_x_at	FLmRNA	gb:NM_152525.1	FLJ25351	hypothetical protein FLJ25351	65.5	74.4	2.8	45.5	55.9	71	21.6	43.9	43.4	22.7	26.6	20.3
1553263_at	FLmRNA	gb:NM_173477.1	FLJ33924	hypothetical protein FLJ33924	363.7	350.5	191.9	311.3	205.7	207.2	448.7	302.9	341.8	241.2	358.8	243.8
1553268_at	FLmRNA	gb:NM_138328.1	RHBDL4	rhomboid, veinlet-like 4	163.8	195.1	76.8	74.8	128.1	41	127.3	6	181	32.9	89.2	128.4
1553269_at	FLmRNA	gb:CA411757	FLJ90036	hypothetical protein FLJ90036	154.2	91.1	23.9	134.9	138.8	42.6	11.2	109.6	88.2	73.2	2.3	1.8
1553274_a_at	FLmRNA	gb:NM_152551.1	FLJ32234	hypothetical protein FLJ32234	195.7	303.6	341.5	317	726.1	132.5	508.8	279.4	308.2	284.3	165.4	112.5
1553275_s_at	FLmRNA	gb:NM_173594.1	FLJ25613	hypothetical protein FLJ25613	92.8	96.1	38.6	70.4	50.6	28.6	6.4	47.7	81.5	14.9	60.2	61.5
1553280_at	FLmRNA	gb:NM_144709.1	FLJ32312	hypothetical protein FLJ32312	276.9	145.7	198.5	176.5	222.8	114.1	272.4	148.9	192.6	126.2	227.9	127.7
1553284_s_at	FLmRNA	gb:NM_033029.1	LMLN	leishmanolysin-like (metallopeptidase M8family)	136.4	237.4	54.8	206.4	147.5	175.8	134.2	82.9	406.2	139.5	237.9	163.8
1553285_s_at	FLmRNA	gb:NM_152442.1	FLJ40346	hypothetical protein FLJ40346	31.5	50.8	42.5	27.5	73.5	49.5	38.4	46.1	17.6	29.4	97.2	40.2
1553286_at	FLmRNA	gb:NM_152791.2	MGC26707	hypothetical protein MGC26707	293.9	153.7	171.4	255.2	114.1	124.2	374.5	139.3	180.3	193.9	158.3	195.9
1553288_a_at	FLmRNA	gb:NM_173564.1	FLJ37538	hypothetical protein FLJ37538	172	98.9	124.1	93.6	87.7	97.7	172.8	76.4	138	159.7	148.8	83.7
1553292_s_at	FLmRNA	gb:NM_144610.1	FLJ25006	hypothetical protein FLJ25006	23.1	41.2	15.8	370.8	83.8	106.7	43.2	65.1	79.8	206.8	56.4	95
1553293_at	FLmRNA	gb:NM_054031.1	MRGX3	G protein-coupled receptor MRGX3	37.4	97.5	6.4	49	11.4	228.7	13138.2	141.5	764.4	115.8	102.1	1081.7
1553295_at	FLmRNA	gb:NM_152555.1	FLJ33876	hypothetical protein FLJ33876	1.1	2.9	10.8	32.2	1.5	45.1	13.2	47.6	27.1	11.5	19.9	17
1553298_at	FLmRNA	gb:NM_152460.1	FLJ31882	hypothetical protein FLJ31882	8.3	9.6	3.1	31.3	3.4	3.4	46.9	1.4	1.6	5.7	25	4.8
1553300_a_at	FLmRNA	gb:NM_152910.1	DKFZp761I1510	hypothetical protein DKFZp761I1510	78.9	110.6	55.2	92.6	13.6	12.1	56.4	24.7	119.2	5.1	77.8	79
1553301_a_at	FLmRNA	gb:NM_144632.1	FLJ30294	hypothetical protein FLJ30294	118.7	101.3	163.9	242.1	124.9	283.8	175	102.1	77.7	82.2	125.6	62.6
1553313_s_at	FLmRNA	gb:NM_006933.1	SLC5A3	solute carrier family 5 (inositol transporters),member 3	221.8	302.8	840.9	174.9	413.1	455.5	599.3	142.5	263.8	955.8	288.1	1107.9
1553315_at	FLmRNA	gb:NM_144990.1	FLJ23878	hypothetical protein FLJ23878	41	44.6	53	68.5	70.9	94.1	13.8	39.9	30	34.7	41.5	25.7
1553322_s_at	FLmRNA	gb:NM_021961.1	TEAD1	TEA domain family member 1 (SV40 transcriptionalenhancer factor)	68	44.6	144.1	255.6	260	209.8	224.4	83.2	118.9	168.6	132.7	136.9
1553323_a_at	FLmRNA	gb:AF411819.1		putative ion channel protein CATSPER2 variant 3	51.6	35.7	220.9	64.7	76.9	125.6	123	22.1	35.9	66.1	119.9	73.7
1553329_at	FLmRNA	gb:BC017587.1		Unknown (protein for MGC:26614)	48.9	77.4	50	49.3	33.5	8.6	34.3	33.1	89.2	76.2	44.4	38.2
1553338_at	FLmRNA	gb:NM_152608.1	FLJ35382	hypothetical protein FLJ35382	146.9	326.9	387.6	1031.1	686.1	648	412.2	236.6	399	488.3	261	178.9
1553346_a_at	FLmRNA	gb:NM_020847.1	TNRC6	trinucleotide repeat containing 6	208.6	208.2	121.6	398	255.4	254.9	236.1	355.3	129.6	185.8	290.6	159.5
1553348_a_at	FLmRNA	gb:NM_147133.1	NFX1	nuclear transcription factor, X-box binding 1isoform 2	396.4	338	725.4	742.8	489	298.4	525.2	282.7	253.3	394.6	262.3	396.6
1553349_at	FLmRNA	gb:NM_152641.1	FLJ30619	hypothetical protein FLJ30619	84.6	15.1	33	73.1	114.2	7.4	76.8	150	48.3	8	81.2	53.7
1553354_a_at	FLmRNA	gb:NM_153030.1	FLJ31958	hypothetical protein FLJ31958	19	143.4	120.5	69.9	73.9	83.4	56.6	98.1	99.1	79.6	8.9	156.3
1553357_at	FLmRNA	gb:NM_153016.1	FLJ30672	hypothetical protein FLJ30672	49.1	19.1	9.4	23	25	9.3	111.5	45.9	58.4	41.9	8.3	73.1
1553371_at	FLmRNA	gb:NM_173641.1	FLJ33655	hypothetical protein FLJ33655	185.7	123.1	86	88.3	100.2	113.6	157.7	79.1	163.3	156.6	94.9	59.1
1553373_at	FLmRNA	gb:NM_144625.1	FLJ32978	hypothetical protein FLJ32978	18.2	109.6	158.9	35.9	46.3	124	24.4	38.5	110.7	92.1	100	91.5
1553394_a_at	FLmRNA	gb:NM_003221.1	TFAP2B	transcription factor AP-2 beta (activatingenhancer binding protein 2 beta)	171.1	232.6	47.9	38.9	17.3	14.5	584	54.9	41.4	318.7	67.6	33.5
1553395_a_at	FLmRNA	gb:AF497548.1		CD200 cell surface glycoprotein receptorprecursor variant 1	401	303	132	120.7	214.7	361.4	201.4	196.8	346.4	234.5	218.2	246.9
1553398_at	FLmRNA	gb:NM_053012.2	LOC114137	hypothetical protein LOC114137	60.4	57	39.4	69.2	12.1	32.2	116.8	61.4	110.1	11.8	50.5	42.2
1553400_a_at	FLmRNA	gb:NM_152466.1	FLJ25168	hypothetical protein FLJ25168	158.5	169.6	287.6	186.2	107.5	165.6	228.2	127.4	24	129.8	184.7	146.7
1553401_at	FLmRNA	gb:NM_147199.1	MRGX1	G protein-coupled receptor MRGX1	53.6	70.1	43.3	1.8	60.2	120.3	126.1	16.4	72.8	46.2	74	83
1553402_a_at	FLmRNA	gb:NM_139011.1	HFE	hemochromatosis protein isoform 11 precursor	46.1	124	61.1	6.1	34.6	65	15.4	96.6	42.6	88.8	90	50.6
1553405_a_at	FLmRNA	gb:NM_033225.1	CSMD1	CUB and Sushi multiple domains 1	55.8	7.8	12.7	29.3	135.9	51.9	122	16.6	232.4	23.5	9.7	42.3
1553407_at	FLmRNA	gb:NM_033044.1	MACF1	microfilament and actin filament cross-linkerprotein, isoform c	47.9	99	13.2	50.3	56.1	63.2	51.6	39.5	25.9	73	29.2	72
1553411_s_at	FLmRNA	gb:NM_171999.1	SALL3	sal-like 3	172.3	170.7	61.4	33.3	50.2	37.5	172.8	21.4	47.5	81.7	27.9	25.3
1553417_at	FLmRNA	gb:NM_173580.1	FLJ39058	hypothetical protein FLJ39058	144.9	131.5	36.7	96.9	100.2	118.6	203.4	49.7	30.5	133.2	122.3	122.4
1553418_a_at	FLmRNA	gb:NM_138996.1	caspr5	caspr5 protein isoform 2	108.1	17.1	58.4	11.7	121.5	79.2	140.6	21.8	66.1	93.9	85	14.1
1553428_at	FLmRNA	gb:NM_173675.1	FLJ33708	hypothetical protein FLJ33708	113.5	55.3	54.9	7.1	5.9	68.6	180.8	68.2	37.3	52.3	74.3	82.4
1553430_a_at	FLmRNA	gb:AY028913.1	EDARADD	ectodysplasia A receptor associated death domainA	37.7	86.5	75.3	36.7	421.3	89.2	176.1	18.8	31.8	162.3	28.9	166.3
1553438_at	FLmRNA	gb:NM_173578.1	FLJ90834	hypothetical protein FLJ90834	406.2	408.1	360.5	215.7	253.4	318.7	698.1	329.2	367.1	447.3	420.9	346
1553440_at	FLmRNA	gb:NM_153010.1	FLJ30507	hypothetical protein FLJ30507	6.8	37.2	20.1	1.4	1	25.9	10.6	20.2	6.3	27.3	39.1	60.7
1553443_at	FLmRNA	gb:NM_173684.1	FLJ35721	hypothetical protein FLJ35721	120.3	115.8	87.2	47.8	114.2	118.1	314	35.9	48.6	53	121.4	95.7
1553454_at	FLmRNA	gb:NM_152364.1	FLJ39117	hypothetical protein FLJ39117	12.5	65.9	30.2	4	12.1	13.6	52	8.3	46.8	89.7	15	39.5
1553466_at	FLmRNA	gb:NM_173695.1	FLJ36601	hypothetical protein FLJ36601	161.4	222.2	64.8	71.3	77.6	216.2	179.1	97.8	245	119.4	135.4	210.2
1553470_at	FLmRNA	gb:NM_173628.1	FLJ40457	hypothetical protein FLJ40457	65.6	159.6	53.1	9.9	133.4	114.9	159.8	33.8	170.7	77.2	132	91.1
1553479_at	FLmRNA	gb:NM_173633.1	FLJ90805	hypothetical protein FLJ90805	143.8	98.5	167.8	101.7	136.4	181.2	269.3	117.5	178.3	127.5	199.1	146
1553484_at	FLmRNA	gb:NM_144667.1	FLJ32894	hypothetical protein FLJ32894	11	93.4	42.2	50	46.9	49.9	89	30.1	30	49.8	60	64.4
1553485_at	FLmRNA	gb:NM_153038.1	FLJ32447	hypothetical protein FLJ32447	704.1	776.1	147.6	62.1	74.4	213.5	222	72.5	120.8	70.7	48	164.6
1553491_at	FLmRNA	gb:NM_173598.1	FLJ25965	hypothetical protein FLJ25965	161.6	123.4	109.1	82.1	135.2	164.1	197.8	95.2	192	78.5	104.7	85.6
1553493_a_at	FLmRNA	gb:NM_152566.1	FLJ25033	hypothetical protein FLJ25033	208.9	263.7	189.1	114.7	86.9	132.9	244.3	212.7	206.6	117.9	148.9	90.7
1553504_at	FLmRNA	gb:NM_054032.1	MRGX4	G protein-coupled receptor MRGX4	78.1	25.3	28.3	11.1	42	92.3	802.8	88.8	211.3	304.9	91.7	237.8
1553506_at	FLmRNA	gb:NM_173077.1	CPO	carboxypeptidase O	80.4	81	60.8	4.8	83.3	37.7	212.5	106.8	4.9	49.2	29.3	53.2
1553507_a_at	FLmRNA	gb:NM_005284.1	GPR6	G protein-coupled receptor 6	435.1	349.4	288.5	207.7	297.7	305.4	502.2	244.6	270.4	219	272.4	292.5
1553510_s_at	FLmRNA	gb:NM_005444.1	RQCD1	RCD1 required for cell differentiation1 homolog	1112	1477.8	795.6	843.1	875.6	723	854.5	1720	960.5	834.9	1490.7	1254.3
1553512_at	FLmRNA	gb:NM_173860.1	HOXC12	homeo box C12	28.3	98.1	60.6	138.9	165.6	214	171.3	142.6	74.3	42.8	80.8	40.7
1553514_a_at	FLmRNA	gb:NM_078625.1	VNN3	vanin 3 isoform 2 precursor	18.1	20.4	30.2	18.7	54.3	47.5	123	21.2	160.2	7.5	75.7	110.1
1553519_at	FLmRNA	gb:NM_145180.2	C21orf94	chromosome 21 open reading frame 94	1.2	11.1	1.4	11.9	5.7	2.1	14.5	39	36.7	22.7	19.6	4.2
1553528_a_at	FLmRNA	gb:NM_139052.1	TAF5	TBP-associated factor 5 isoform 2	218.2	251.4	74.2	549.8	186.6	117.7	191.1	508.3	271.9	353.6	189.4	288.4
1553530_a_at	FLmRNA	gb:NM_033669.1	ITGB1	integrin beta 1 isoform 1C-2 precursor	8171.1	8297.7	5928.7	14358.3	5986.9	7358.1	6828.8	4441.3	9824.5	6959.1	4219.5	12979.4
1553533_at	FLmRNA	gb:NM_020647.1	JPH1	junctophilin 1	137.6	178.6	235.9	89.8	250.1	309.8	413.9	200	365.4	338.6	317.7	204.2
1553534_at	FLmRNA	gb:NM_176821.1	NALP10	NALP10	121.5	109.5	59.5	99.2	26.3	122.9	98.4	55.9	75.1	119.4	67.4	72.2
1553535_a_at	FLmRNA	gb:NM_002883.1	RANGAP1	Ran GTPase activating protein 1	1394	1483.5	861.2	2826.2	1608.2	1393.3	1403.7	3550.6	2675.1	1560.8	2564.5	1143.2
1553536_at	FLmRNA	gb:NM_018615.2	PRO2032	hypothetical protein PRO2032	311.8	280.8	157.5	110.1	174.8	237.4	676	68.1	115.4	177.9	177.9	104.7
1553538_s_at	FLmRNA	gb:NM_173704.1	MTCO1	cytochrome c oxidase I	69720.7	44864.2	41709.6	49908.4	51393.2	50370.9	28688.5	48495.7	30837.2	28577.2	35518.3	29049.4
1553542_at	FLmRNA	gb:NM_176816.1	KENAE	Kenae	9.2	38.9	144.9	98.3	74.2	25.9	62.5	69.7	120.6	110.9	72.7	119.2
1553547_at	FLmRNA	gb:NM_018605.2	C13orf10	chromosome 13 open reading frame 10	74.7	92.9	32.4	71.7	7.6	47.7	128.5	45.3	86.4	58.6	81.9	100.4
1553551_s_at	FLmRNA	gb:NM_173709.1	MTND2	NADH dehydrogenase 2	54050.9	38159.3	43952.2	44183.7	45930	49344.2	36027.3	21268.1	41546.2	38569.2	24230.3	33828.6
1553553_at	FLmRNA	gb:NM_176881.1	TAS2R39	taste receptor, type 2, member39	68.6	144.4	92.5	69.5	123.1	28.6	44.9	72.7	112.5	38.8	164	73
1553559_at	FLmRNA	gb:NM_173490.1			216.8	230.4	316.5	91.1	268.6	223.9	321.3	153.4	687.8	577.9	421.4	450.9
1553561_at	FLmRNA	gb:NM_176890.1	TAS2R50	taste receptor, type 2, member 50	51.4	120.5	19.8	19.1	60.5	46	111.6	59.3	79.7	64.9	8.1	72.5
1553565_s_at	FLmRNA	gb:NM_012137.1	DDAH1	dimethylarginine dimethylaminohydrolase 1	11.3	22.1	7.7	168.3	110.4	125.8	27.1	15.8	139.1	104.9	7.7	14.2
1553567_s_at	FLmRNA	gb:NM_173702.1	MTATP6	ATP synthase 6	61684	45302.9	53119.8	37587.4	56194.8	46731.1	38464.6	40369.3	41842.5	43220.4	42773	32336.3
1553569_at	FLmRNA	gb:NM_173705.1	MTCO2	cytochrome c oxidase II	73283.3	54195.2	62557.1	49988.6	68596.2	62109.9	46358.6	53002.6	54429.8	49180.6	54751.1	39387.5
1553570_x_at	FLmRNA	gb:NM_173705.1	MTCO2	cytochrome c oxidase II	73650.5	60072.6	67701.1	58774.3	74424.3	63037.2	50277.4	56087.6	55405.3	53745.2	55581.9	39899.3
1553572_a_at	FLmRNA	gb:NM_134268.2	CYGB	cytoglobin	2650.3	3215.5	2675.7	55.5	6544	916.5	41.5	487.5	182.9	762.2	1487.4	503.8
1553574_at	FLmRNA	gb:NM_176891.1	IFNT1	interferon tau-1	83.9	58.9	65.6	65.8	77	50.4	102.1	18.9	86.9	87.7	94.1	78.1
1553575_at	FLmRNA	gb:NM_173714.1	MTND6	NADH dehydrogenase 6	2129.1	1138.4	1018.1	574.8	982.5	968.7	949.3	865.4	1103.2	1141.4	1025.3	1067.5
1553581_s_at	FLmRNA	gb:NM_173829.1			1402.4	1097.4	2291.7	897.1	1494.8	1644.6	978.2	1537.2	1704.3	1877.3	1598.3	1716
1553582_a_at	FLmRNA	gb:NM_058207.1	SPAG11	sperm associated antigen 11, isoform Eprecursor	112.8	103.9	91.8	98.2	71.1	82.3	203.1	93.8	164.8	102.6	67.4	73.8
1553587_a_at	FLmRNA	gb:NM_019896.1	POLE4	polymerase (DNA-directed), epsilon 4 (p12subunit)	1130.4	1094.9	1021	1440.8	1615.3	1779.5	1119.5	1849.4	1781.3	1339.5	1402.3	3071.4
1553588_at	FLmRNA	gb:NM_173710.1	MTND3	NADH dehydrogenase 3	62044.1	46094.6	57646.1	45410.2	56235.2	56215.4	39298.8	49786.7	43367.9	45165	47080.9	37199.4
1553594_a_at	FLmRNA	gb:NM_005543.1	INSL3	insulin-like 3 (Leydig cell)	950.4	826.5	792.2	621.4	605.3	831.6	1029.4	552.7	717.9	706.9	719.6	721.1
1553602_at	FLmRNA	gb:NM_058173.1	LOC118430	small breast epithelial mucin	66.7	264.9	146.8	162.3	116.7	66	1410.4	77.4	67.3	29.3	133.7	102.3
1553603_s_at	FLmRNA	gb:NM_022374.1	ARL6IP2	ADP-ribosylation-like factor 6 interacting protein 2	338.5	364.1	264.5	619.2	304.3	302.5	327.5	281.8	402.8	362.3	421.3	415.2
1553608_a_at	FLmRNA	gb:NM_138968.1	C21orf109	chromosome 21 open reading frame 109	5.9	5.1	8.7	17.5	1.5	359.5	627.8	34.6	62	275.4	14.8	135.5
1553612_at	FLmRNA	gb:NM_058230.1	ZNF354B	zinc finger protein 354B	160.8	148.3	134.3	55.2	95.4	159.1	190.9	135.7	131.4	117.5	173	181.6
1553613_s_at	FLmRNA	gb:NM_001453.1	FOXC1	forkhead box C1	9.4	93.4	271.7	385.6	270.1	310.7	491.4	213.7	164.6	481	313.6	279.9
1553614_a_at	FLmRNA	gb:NM_173604.1	FLJ25694	hypothetical protein FLJ25694	137	60.1	27.6	8.3	8.7	164.7	612.8	1650.7	86.2	313	236.3	11.4
1553622_a_at	FLmRNA	gb:NM_152597.1	FLJ35989	hypothetical protein FLJ35989	4.7	66.7	2	49.2	28.2	4.1	37.1	3.7	52.8	66.5	14	39.3
1553625_at	FLmRNA	gb:NM_173611.1	FLJ38426	hypothetical protein FLJ38426	24	40.1	23.5	7.8	24.3	0.5	32.7	0.8	13.1	28.1	13.2	15
1553626_a_at	FLmRNA	gb:NM_152347.1	FLJ40342	hypothetical protein FLJ40342	70.6	95.4	21.1	57.5	60.1	84	112.9	16.6	44	80.8	65.7	106.3
1553627_s_at	FLmRNA	gb:NM_152347.1	FLJ40342	hypothetical protein FLJ40342	8.8	4.8	31.4	62.7	90.2	27.8	122.1	7	83.8	41.7	41.4	15.3
1553634_a_at	FLmRNA	gb:NM_173677.1	FLJ40852	hypothetical protein FLJ40852	136	104.9	17.6	154	158.2	15.4	101.6	22.7	110.5	104.5	26.4	61.6
1553637_s_at	FLmRNA	gb:NM_152453.1	MGC35118	hypothetical protein MGC35118	168	239.8	127.7	88	94.6	173.2	432.3	112.8	224.4	154.1	167.2	129.7
1553644_at	FLmRNA	gb:NM_152592.1	C14orf49	chromosome 14 open reading frame 49	130.3	204.6	83.8	106	50.2	192.6	278.6	206.9	208.8	188.9	154.8	246.8
1553646_at	FLmRNA	gb:NM_144657.1	FLJ30678	hypothetical protein FLJ30678	69	88.6	90.2	75	183.2	129.7	48.8	23.5	147	150.1	50.8	111.1
1553647_at	FLmRNA	gb:NM_152342.1	FLJ38866	hypothetical protein FLJ38866	809.9	512.6	258.4	363.9	319.8	325.8	414.5	314	411.5	422.6	300.7	408.2
1553651_at	FLmRNA	gb:NM_173529.1	MGC33382	hypothetical protein MGC33382	30.7	25.1	42.5	58.3	108.3	78.2	98.9	62.5	85.1	40.6	36.4	40.7
1553652_a_at	FLmRNA	gb:NM_173529.1	MGC33382	hypothetical protein MGC33382	72.9	28.6	7.5	120.3	53.7	25.4	9.8	79.4	113.2	37.6	163.7	51.6
1553654_at	FLmRNA	gb:NM_153262.1	FLJ34198	hypothetical protein FLJ34198	259.3	142.7	81.9	96.1	43.6	157.1	34.4	52	111.4	97.5	67.9	86.7
1553658_at	FLmRNA	gb:NM_152508.1	FLJ32575	hypothetical protein FLJ32575	113.4	154.4	75.1	64.4	97.4	109.4	158.6	116.1	153.6	172.6	63.7	65.4
1553666_at	FLmRNA	gb:NM_080654.1	NY-REN-41	NY-REN-41 antigen	105.8	79.9	89.8	7.2	8	79.4	77.1	78.7	84.2	78.2	102.8	64.6
1553668_at	FLmRNA	gb:NM_032773.1	MGC4126	hypothetical protein MGC4126	209.9	312.8	176.1	165.5	265.7	160.5	191.8	141.3	360.9	191.5	254.3	261.9
1553670_at	FLmRNA	gb:NM_033547.1	MGC16733	hypothetical gene MGC16733 similar to CG12113	142.2	63.7	66.7	62.6	140.4	168.5	168.4	61.5	142.6	88.4	1042.6	96.3
1553672_at	FLmRNA	gb:NM_145240.1	LOC113521	similar to avenaII	132.5	172.2	74.3	276.8	298.2	187.7	82.5	112.5	360.1	288.2	102.7	326.5
1553674_at	FLmRNA	gb:NM_145258.1	LOC127255	similar to hypothetical protein FLJ20156	82.4	149.7	48.4	44.9	69.5	29.3	45.8	40.7	52.9	65.9	157.1	118
1553677_a_at	FLmRNA	gb:NM_152902.1	MGC3794	similar to CG9578 gene product	724	785.6	454.6	4668.2	1339.8	2212.1	454.9	1098.5	1855.7	872.7	507.6	962.2
1553678_a_at	FLmRNA	gb:NM_133376.1	ITGB1	integrin beta 1 isoform 1A precursor	7259.3	8663.1	5847	14625.1	5443.8	7482.3	5747.2	4789.2	10026.8	7928.2	4915	16470.1
1553679_s_at	FLmRNA	gb:NM_173517.1	LOC154807	hypothetical protein LOC154807	277.1	358.6	168.3	550.5	403.1	292.2	403.8	301.2	488.9	355.8	369.3	288.8
1553681_a_at	FLmRNA	gb:NM_005041.1	PRF1	perforin 1 (preforming protein)	255.8	223.5	169.3	120.6	197.9	202.2	444.3	137.6	187.8	256.9	184.6	275.1
1553682_at	FLmRNA	gb:NM_152441.1	MGC40195	hypothetical protein MGC40195	10.2	14.2	79.6	65.3	65.3	57.9	52.8	60.8	13.6	12.3	73.1	67.8
1553683_s_at	FLmRNA	gb:NM_152441.1	MGC40195	hypothetical protein MGC40195	68.6	24.1	137.9	54.1	195.7	18.2	115.3	35.7	110.8	74.6	136.8	136.7
1553684_at	FLmRNA	gb:NM_173672.1	MGC41939	hypothetical protein MGC41939	135.6	92.6	75.4	86.4	180.4	40.3	235.6	67.9	51.9	51.3	77.4	15.2
1553685_s_at	FLmRNA	gb:NM_138473.1	LOC144467	hypothetical protein BC012008	332.5	412.2	245.8	324.6	230.3	305.9	263.6	105	180.1	269.6	289.9	132.4
1553686_at	FLmRNA	gb:NM_145055.1	MGC12909	hypothetical protein MGC12909	68	62.9	135.7	181.1	95.1	101.5	22.7	99	33.8	118.1	175.1	96.8
1553689_s_at	FLmRNA	gb:NM_152396.1	MGC24132	hypothetical protein MGC24132	290.8	329.6	479	646.7	446.2	774.1	440.5	404.4	299.4	396.3	485.4	425.5
1553690_at	FLmRNA	gb:NM_138484.1	LOC151648	hypothetical protein BC001339	182.8	292	218.9	108	121.4	113.4	191.5	275	234.3	278	194.5	332.5
1553691_at	FLmRNA	gb:NM_152490.1	MGC39558	hypothetical protein MGC39558	74	95.3	151.5	538	208.2	333.9	295.4	121.2	184.1	143.3	91.5	75.1
1553693_s_at	FLmRNA	gb:NM_032783.1	FLJ14431	hypothetical protein FLJ14431	121.2	52.6	262.3	136	72.7	192.9	144.7	125.4	58.3	64.3	129	75.5
1553694_a_at	FLmRNA	gb:NM_002645.1	PIK3C2A	phosphoinositide-3-kinase, class 2, alphapolypeptide	973.2	1318.4	1146.8	1051.9	1195.2	1220.3	1820.8	538.5	924.6	976.1	947.2	470.6
1553695_a_at	FLmRNA	gb:NM_170722.1	FLJ21478	hypothetical protein FLJ21478	445.4	384.9	438.1	297	344.4	343.9	572.7	160.7	459.7	203.5	265.6	461.5
1553696_s_at	FLmRNA	gb:NM_152484.1	FLJ32053	hypothetical protein FLJ32053	172.6	133.5	3.5	243.5	215.3	71.4	200.3	48.7	99.4	107.3	192.7	5.4
1553697_at	FLmRNA	gb:NM_145257.1	LOC126731	LOC126731	53.7	108.6	52.1	169.4	43	109.6	74.2	31.1	116.2	165	64.5	130.3
1553698_a_at	FLmRNA	gb:NM_145257.1	LOC126731	LOC126731	123.2	201.5	150.1	323.6	146.3	179.3	81.4	111.3	141.1	292.3	104.9	131.9
1553702_at	FLmRNA	gb:NM_138366.1	LOC90874	hypothetical protein BC007260	243.6	353.8	248.9	187.6	140.9	448.5	525.1	132.6	126.9	246.6	416.1	130.1
1553703_at	FLmRNA	gb:NM_153358.1	FLJ90396	hypothetical protein FLJ90396	501.2	571.2	644.9	834.5	1282.9	1420.3	1176.1	1182.6	889.3	751.2	1054.2	1111.4
1553704_x_at	FLmRNA	gb:NM_153358.1	FLJ90396	hypothetical protein FLJ90396	408.2	409.1	395.1	684.3	958.8	953.2	796.1	707	527.2	453.3	621.5	746.4
1553705_a_at	FLmRNA	gb:NM_000740.1	CHRM3	cholinergic receptor, muscarinic 3	28.8	38.9	219.5	74.4	191.6	226.9	703.4	42.3	215	329.2	102.5	308.9
1553708_at	FLmRNA	gb:NM_032761.1	MGC16075	hypothetical protein MGC16075	57.2	106.5	23.7	91.5	320	79.3	152.3	42	109.4	75.8	138.7	150.7
1553709_a_at	FLmRNA	gb:NM_032284.1	FLJ14936	hypothetical protein FLJ14936	990	1372.8	1963.7	1517.9	2249.4	1400.9	1994.1	1739.4	1376	2532.2	2065.9	1303.6
1553711_a_at	FLmRNA	gb:NM_153027.1	FLJ31659	hypothetical protein FLJ31659	102.8	52.5	86.6	75.7	131.5	85.5	131.9	39.8	43.7	19.2	68.4	49.1
1553713_a_at	FLmRNA	gb:NM_144593.1	MGC34869	hypothetical protein MGC34869	333.3	295.8	278.9	94.9	196.3	49.8	144.5	875.1	144.9	391.6	319.9	47.2
1553715_s_at	FLmRNA	gb:NM_032371.1	MGC15416	hypothetical protein MGC15416	1442.6	1138.1	1229.6	2042.2	1266.5	1804.8	887.3	1981.9	1064.1	603.1	1501.5	951.9
1553718_at	FLmRNA	gb:NM_152909.1	FLJ32932	hypothetical protein FLJ32932	761.6	1833.9	684.8	876.8	946	1214.5	1476.3	535.2	641.6	964.6	1232	834.1
1553719_s_at	FLmRNA	gb:NM_152909.1	FLJ32932	hypothetical protein FLJ32932	241.3	209.3	176.2	296.8	144.6	325.3	176.3	167.5	173.2	228.7	165.3	132.5
1553725_s_at	FLmRNA	gb:NM_016620.1	BM-005	hypothetical protein BM-005	472.4	885.9	727.6	734.4	749.6	829.1	829.3	796.5	537.9	767.7	1054.9	375.1
1553726_s_at	FLmRNA	gb:NM_152730.1	FLJ30899	hypothetical protein FLJ30899	80.5	38	59.2	32.9	45	41.2	51.4	42.1	47.6	59.9	20.6	33.4
1553729_s_at	FLmRNA	gb:NM_152759.1	MGC35140	hypothetical protein MGC35140	58.9	70.5	34.9	25.4	9.5	188.6	42.4	47.4	40.7	77	86.8	74.8
1553743_at	FLmRNA	gb:NM_145280.1	LOC151194	similar to hepatocellular carcinoma-associated antigen HCA557b	125.7	114.4	123.6	82.3	216.3	107.7	172.3	73.4	218.6	94.3	89.2	264.1
1553747_at	FLmRNA	gb:NM_032923.1	MGC16025	hypothetical protein MGC16025	348.2	473.1	50.4	8.3	5.4	69.6	22.2	240.9	109.3	12.2	134.4	205.4
1553749_at	FLmRNA	gb:NM_144664.1	MGC33371	hypothetical protein MGC33371	1062.7	796.4	243.2	715.1	448.8	324.5	473.6	418.5	703	676.5	644.3	627.5
1553750_a_at	FLmRNA	gb:NM_144664.1	MGC33371	hypothetical protein MGC33371	235	312.5	236.1	94.4	227.5	154.9	223	93.6	85.2	218.9	238.4	92.4
1553759_at	FLmRNA	gb:NM_153255.1	MGC35304	hypothetical protein MGC35304	3.4	12.7	5.7	31.9	9.9	45.1	24.6	21.5	4.6	45.7	14.7	39.1
1553764_a_at	FLmRNA	gb:NM_032876.1	JUB	jub, ajuba homolog (Xenopus laevis)	112.9	281.3	291.7	3511.7	702.1	540.2	549.7	298.2	892.8	464.4	303.7	195
1553768_a_at	FLmRNA	gb:NM_173674.1	MGC46341	hypothetical protein MGC46341	197.8	312.5	90.2	200.7	346.8	192.7	130.4	173.8	297.2	272.7	167.5	389.5
1553770_a_at	FLmRNA	gb:NM_033438.1	CD84-H1	CD84-H1 precursor	88.4	198	171.1	141.2	105.1	192.8	272.3	1117.2	202.1	25.6	404.7	147.6
1553772_at	FLmRNA	gb:NM_152776.1	MGC40579	hypothetical protein MGC40579	66.7	53	97.7	39.9	46.1	98.6	159.4	32.7	52	16.8	25.1	49.4
1553775_at	FLmRNA	gb:NM_152532.1	FLJ31715	hypothetical protein FLJ31715	321.9	258.2	744.7	142.2	215.4	453.3	460.2	426.7	169.6	149.9	354.2	129.2
1553778_at	FLmRNA	gb:NM_152559.1	WBSCR27	Williams-Beuren syndrome chromosome region 27	157.8	265.3	128.5	378.8	536.3	571.3	376.3	50.8	820	380.4	43.2	547.7
1553780_at	FLmRNA	gb:NM_152646.2	MGC23270	hypothetical protein MGC23270	179.2	179.1	292.9	244.3	261.1	171.2	580.9	254.9	193.9	165.4	326	164.8
1553781_at	FLmRNA	gb:NM_080660.1	MGC14289	similar to RIKEN cDNA 1200014N16 gene	29.9	24.5	47.5	74.8	125.3	54.5	16	6.7	71.8	21.5	6.3	18.3
1553787_at	FLmRNA	gb:NM_145013.1	MGC35558	hypothetical protein MGC35558	88.3	115.5	129.3	46	102.7	26.7	29.4	133.9	78.6	39.3	91.1	117.6
1553793_a_at	FLmRNA	gb:NM_032202.1	KIAA1109	hypothetical protein KIAA1109	97.7	174	15.1	63	27.7	23.9	175.7	61.8	24.6	86	59	70.1
1553796_at	FLmRNA	gb:NM_153011.1	FLJ30594	hypothetical protein FLJ30594	200.1	103.5	28.6	48.5	55.5	96.3	35	71.4	156.3	42.3	29.6	62.7
1553797_a_at	FLmRNA	gb:NM_153011.1	FLJ30594	hypothetical protein FLJ30594	44.6	66.9	49.8	39	12.3	31.3	16.3	34.2	79.7	81.7	39.4	39.5
1553798_a_at	FLmRNA	gb:NM_145032.2	MGC21636	hypothetical protein MGC21636	81.8	2.8	249.2	154.8	41.4	194	594.2	68.6	35.9	153	64.4	100.9
1553801_a_at	FLmRNA	gb:NM_080664.1	MGC9912	similar to RIKEN cDNA 4930578F06 gene	251.9	174.6	135.5	157.6	137.7	347.6	315.5	136.1	186.3	168.1	206	237.5
1553805_at	FLmRNA	gb:NM_138808.1	LOC132200	hypothetical protein BC015210	242.3	192.6	127.4	110.5	197	167.2	314.8	116.1	126.8	191.7	187	132.2
1553809_a_at	FLmRNA	gb:NM_153237.1	MGC34760	hypothetical protein MGC34760	192.6	130.8	27.6	67.3	94.1	12.7	78.3	108.1	66.7	146.8	216	186.4
1553810_a_at	FLmRNA	gb:NM_020890.1	KIAA1524	KIAA1524 protein	97.8	102.8	66.4	267.1	105	21.8	184.7	241.1	117.8	244.3	163.1	336.5
1553811_at	FLmRNA	gb:NM_032897.1	MGC14436	hypothetical protein MGC14436	70.6	104.9	84.2	53.5	36.7	108.4	132.1	75.9	77.3	64.4	56.3	95.7
1553815_a_at	FLmRNA	gb:NM_152634.1	MGC17403	hypothetical protein MGC17403	187.3	80.6	131.4	25.2	13.3	109.8	54.5	78.7	77.1	72.7	81.5	95.5
1553823_a_at	FLmRNA	gb:NM_153708.1	MGC35450	hypothetical protein MGC35450	82.7	114	72.7	63.9	112.4	66.3	72.1	66.1	93.4	74.3	98.2	108.3
1553828_at	FLmRNA	gb:NM_152315.1	MGC34290	hypothetical protein MGC34290	154.1	143.5	128.1	77	65.2	110.4	399.7	95.2	131.2	165.4	117.3	167.1
1553830_s_at	FLmRNA	gb:NM_005361.1	MAGEA2	melanoma antigen, family A, 2	10	4.3	3.1	3932.7	3728	3803	2389.1	1.6	961	2439.4	3.7	5.1
1553831_at	FLmRNA	gb:NM_152426.1	APOBEC3D	apolipoprotein B mRNA editing enzyme, catalyticpolypeptide-like 3D	229.7	242.5	215.1	231.8	228.3	304.5	574.7	259.8	282	305.5	240	276.6
1553832_at	FLmRNA	gb:NM_145179.1	C21orf93	chromosome 21 open reading frame 93	150.9	270.2	209.8	247.6	168.8	250.9	310.5	176	234.7	212.6	218.9	304.2
1553834_at	FLmRNA	gb:NM_153264.1	FLJ35880	hypothetical protein FLJ35880	28.7	4.9	50.2	4.7	23.2	6.8	41	12.3	13.9	50	2.8	5.7
1553842_at	FLmRNA	gb:NM_153346.1	MGC33653	hypothetical protein MGC33653	86.2	48.5	55.4	34.9	95.9	98.4	16.6	45.7	153.9	29.7	54	47.1
1553849_at	FLmRNA	gb:NM_145050.1	MGC27434	hypothetical protein MGC27434	9.7	66.3	29.3	53.6	54.3	49.9	76.2	232.4	14.7	38.7	95.2	20.2
1553852_at	FLmRNA	gb:NM_152564.1	MGC45726	hypothetical protein MGC45726	30.3	27.4	36.6	40.2	52.4	105.2	102.5	63.4	101.6	66.3	177.4	18.1
1553859_at	FLmRNA	gb:NM_004179.1	TPH	tryptophan hydroxylase (tryptophan5-monooxygenase)	32.7	63.6	82.2	54.2	111.6	40.8	145.7	27.6	76.2	58.6	63	72.3
1553868_a_at	FLmRNA	gb:NM_173665.1	MGC34713	hypothetical protein MGC34713	11.1	3.5	18.5	9.2	49.4	1.2	31.2	18.3	11.8	33.3	18.3	12.4
1553873_at	FLmRNA	gb:NM_153270.1	FLJ34960	hypothetical protein FLJ34960	52.9	135.9	25.8	5	1.8	15.2	32	3.6	2.9	2.4	54.7	3.6
1553879_a_at	FLmRNA	gb:NM_152413.1	MGC33309	hypothetical protein MGC33309	15.2	13.3	77	52.4	9.5	60.8	108.8	7.4	142.3	36.9	18.4	71
1553881_at	FLmRNA	gb:NM_032763.1	MGC16142	hypothetical protein MGC16142	108.1	138.6	65.2	58	130.8	117.8	160.2	55.4	124.6	105	114.8	110.7
1553882_at	FLmRNA	gb:NM_145302.1	MGC4836	similar to hypothetical protein (L1H 3 region) - human	92.5	61.3	16.2	52.1	7	6.4	15.4	4.8	15.1	16.5	501.8	5.8
1553901_x_at	FLmRNA	gb:NM_052852.1	MGC2396	hypothetical zinc finger protein MGC2396	26.9	33.2	17.1	87.3	121.9	122.8	82.4	61	86.8	82.2	80.6	87.9
1553905_at	FLmRNA	gb:NM_152632.1	MGC34831	hypothetical protein MGC34831	6.4	47.4	41.4	22.8	8.3	27.9	14.3	55.7	9.7	15.3	25.7	72.1
1553910_at	FLmRNA	gb:NM_152488.1	FLJ32833	hypothetical protein FLJ32833	95.2	66.4	11.6	367.2	484.8	173.3	74.4	31	130.3	107.4	32.9	14.2
1553918_at	FLmRNA	gb:NM_152506.1	FLJ32835	hypothetical protein FLJ32835	81.3	70.7	162.8	70.9	96.8	59.8	117.9	86.5	22.9	36.4	134.5	60.8
1553928_at	FLmRNA	gb:NM_153702.1	MGC10084	hypothetical protein MGC10084	621	770.5	815.5	558.9	765.4	294.1	582.6	345.5	573.4	685.3	432.4	602.9
1553935_at	FLmRNA	gb:NM_032917.1	MGC2848	hypothetical protein MGC2848	46.5	18.8	42.9	8.2	93.9	47.2	15.1	3.9	15.3	12.2	25.6	45
1553938_a_at	FLmRNA	gb:NM_145001.1	MGC22688	hypothetical protein MGC22688	278.6	269.1	466.8	95.1	269.5	796.7	93.8	158.7	8.1	57	358.1	61.4
1553940_a_at	FLmRNA	gb:NM_144598.1	MGC24976	hypothetical protein MGC24976	259.7	280.3	469.5	218	223.5	229	249.4	197.6	234.4	347.7	544.9	115
1553947_at	FLmRNA	gb:NM_058219.1	MTR3	homolog of yeast mRNA transport regulator 3	425.1	592.5	1207.1	1256.9	1259.7	952.2	550.1	446.6	339.8	556.7	237.6	328.4
1553954_at	FLmRNA	gb:BU682208	MGC19780	hypothetical protein MGC19780	1045.4	1056.9	684.4	458.5	959.7	681.9	1039	1542	560.3	712.5	1625.6	580.1
1553955_at	FLmRNA	gb:AY134855.1		smooth muscle myosin heavy chain 11 isoformSM1-like protein	497.7	491.5	853.3	485.8	324.4	314	210.1	439.5	256.8	627.9	439.6	546.2
1553956_at	FLmRNA	gb:BG194770	FLJ33282	hypothetical protein FLJ33282	1057.6	974.6	619	834.4	1560.7	885.8	930.3	1844.7	1179.3	1699.3	1793.8	2227.6
1553957_at	FLmRNA	gb:AK092760.1	MGC26914	hypothetical protein MGC26914	171.6	140.8	143	41.5	113.3	267.8	184.8	213.1	97.8	226.2	164.5	133.1
1553959_a_at	FLmRNA	gb:N95564	B3GALT6	UDP-Gal:betaGal beta 1,3-galactosyltransferase polypeptide 6	2283.3	2267.1	4513.6	1780.3	2843.4	2378.2	2630.6	3672.4	2283.5	2555.3	2733.7	3512.7
1553960_at	FLmRNA	gb:CA447177	C20orf161	chromosome 20 open reading frame 161	450.4	348.5	427.7	375.2	243.2	1144.6	1540.4	430.1	802.4	375	724.3	557.5
1553961_s_at	FLmRNA	gb:CA447177	C20orf161	chromosome 20 open reading frame 161	450.1	483.5	318.4	278.2	326.8	670.2	1141.6	350.3	795.7	404.7	607.5	386.3
1553962_s_at	FLmRNA	gb:BI668074	ARHB	ras homolog gene family, member B	413.8	417	451.5	1341.8	1973	1030	1120.9	127.9	692.4	573.8	940.4	167.9
1553967_at	FLmRNA	gb:BI524128	LOC113179	hypothetical protein BC011824	514.3	608.2	279.4	190.3	328.8	218.9	261	391	159.7	346	281.5	347.9
1553968_a_at	FLmRNA	gb:BI524128	LOC113179	hypothetical protein BC011824	1168.1	1215	834.5	867.3	1315.1	769	834.4	975.2	1224.5	1093.9	782	763.1
1553972_a_at	FLmRNA	gb:BC007257.1		cystathionine-beta-synthase	1916.1	1576.8	3397.3	3598.5	4557.6	3047.2	4836	1352.9	1452.5	2015.2	2143.2	1560.1
1553974_at	FLmRNA	gb:BC030758.1		similar to CG15908 gene product	456.6	434	598.9	361.8	281.7	456.4	414.7	430.1	195.1	315.8	529.6	426.5
1553976_a_at	FLmRNA	gb:BC031695.1		DKFZP566F084 protein	991	873.4	401.2	834.4	488.1	1228.9	409.3	657.7	845.3	1075.8	709.9	643.7
1553977_a_at	FLmRNA	gb:BC010358.1		oxysterol 7alpha-hydroxylase	240.2	284.4	209.6	142.9	385.9	115.2	477.9	307.9	237.3	342.6	469.5	224.2
1553978_at	FLmRNA	gb:BC010931.1		Similar to RIKEN cDNA 2310045N01 gene	1189.7	1250.2	880.9	1149.5	920.5	1561.4	1057	1407.4	1066	855.6	1352.6	1137.6
1553979_at	FLmRNA	gb:BC020854.1		Unknown (protein for MGC:24034)	1175	1071.2	821.9	2862.7	1748.8	3712.1	1913.5	1611.9	1468.7	1469.4	1297.4	1534.7
1553983_at	FLmRNA	gb:AF258562.1		PP3731	374.7	584.9	180	317.9	237.6	90.8	279.5	415	310.8	414.1	589.8	765.8
1553984_s_at	FLmRNA	gb:AF258562.1		PP3731	2415.3	2159.8	1423.9	2421.1	1605.2	661.9	1160.9	6732.7	2112.3	2410.2	5200.6	5360.8
1553986_at	FLmRNA	gb:BC023566.1		Similar to hypothetical protein FLJ31614	162.6	214.8	492.3	343.9	63.9	249.2	153.1	1425.7	42.6	172.2	569.7	49.1
1553987_at	FLmRNA	gb:BC007973.1		Unknown (protein for MGC:15178)	892.1	1054.9	1001.9	694.7	1170.7	1035.9	1116.9	895.4	705.9	955.2	1303.2	751.2
1553990_at	FLmRNA	gb:BC039154.1		Unknown (protein for MGC:21830)	215.8	261.3	345.3	173.6	424.7	251.9	299.5	253.7	314.8	304.9	241.7	209.7
1553991_s_at	FLmRNA	gb:BC034471.1		Unknown (protein for MGC:26183)	265	210.8	137.2	120	131.4	81.2	186.2	125	199.4	271.5	205	204
1553992_s_at	FLmRNA	gb:BC034248.1		Similar to NBR2	179.6	242.4	766.4	227.5	164.3	50.4	689.6	89.6	127.7	9.9	24.3	216.3
1553993_s_at	FLmRNA	gb:BC024312.1		Similar to hypothetical protein TCBAP0758	1673.8	1423.3	448.7	624.7	1656.1	832.3	492.4	1034	708.7	568.2	740.6	501.2
1553994_at	FLmRNA	gb:BC015940.1		Similar to 5 nucleotidase (CD73)	725.9	417.3	192.6	2745	434.8	904.4	725.3	755.4	1327.6	226.4	404	2399.6
1553995_a_at	FLmRNA	gb:BC015940.1		Similar to 5 nucleotidase (CD73)	940.5	658.8	363.1	3984	1346.5	1597.5	3887.7	565.5	3136	473.2	933.3	2885.1
1553997_a_at	FLmRNA	gb:BC034275.2		Unknown (protein for MGC:18227)	870.9	542.8	2514.3	544.3	1269.3	4359	2705.7	2582.7	3609.7	1344.1	994.6	4464.6
1554001_at	FLmRNA	gb:BC036012.1		tripartite motif-containing 37	154.5	138.9	125.6	110.4	141.7	78.9	198.7	258.7	204.8	303.3	261	126.1
1554003_at	FLmRNA	gb:BC012946.1	RGNEF	hypothetical protein FLJ21817 similar to Rhoip2	402.8	473.6	39.3	596.1	196.2	196.9	843.2	258.3	229.2	500.5	190	447.2
1554004_a_at	FLmRNA	gb:BC012946.1	RGNEF	hypothetical protein FLJ21817 similar to Rhoip2	129.9	308.8	62.9	656	120.7	58.2	622.6	189.5	286.1	623	202.4	221.3
1554008_at	FLmRNA	gb:BC010943.1		Similar to oncostatin M receptor	145.6	173.6	436.8	187.4	175.8	187.3	94.5	131.3	255.9	604.5	401.8	609.8
1554010_at	FLmRNA	gb:BC012888.1		Similar to N-deacetylase/N-sulfotransferase(heparan glucosaminyl) 1	499.7	660.7	252.3	254.9	422.5	203.8	312.4	401.9	507.6	276.1	475.5	582.6
1554012_at	FLmRNA	gb:BC027938.1		similar to putative	28	7.5	30.6	8.8	19.8	34.5	14	23.3	4.9	7.6	3.9	73.4
1554014_at	FLmRNA	gb:BC007347.1		Unknown (protein for MGC:1566)	332	307.3	711.2	257.7	1178.1	436.6	506.3	249	125.3	209.2	277.6	326.6
1554015_a_at	FLmRNA	gb:BC007347.1		Unknown (protein for MGC:1566)	197	256.2	544.9	346.3	686	442.4	400.8	271.6	292.1	232.9	345.5	271.8
1554016_a_at	FLmRNA	gb:BC006291.1	FLJ13154	hypothetical protein FLJ13154	638.5	414.6	409	491.4	709.7	542.4	238.3	982.4	581.4	900.8	701.5	862.6
1554018_at	FLmRNA	gb:BC011595.1		Similar to glycoprotein (transmembrane) nmb	3199.2	3579.9	2712.3	454.7	88.4	3019.7	1082	3556.8	2154.3	1307.5	3810.8	39.7
1554019_s_at	FLmRNA	gb:BC033448.1		Similar to RIKEN cDNA 2410017P07 gene	142.2	226.2	38.4	135.5	119.5	71.6	118.7	116.4	166.7	169.8	115.8	210.1
1554020_at	FLmRNA	gb:BC010091.1		Bicaudal D (Drosophila) homolog 1	452	492.6	903.9	737.9	567.7	2104.7	1013.3	825.2	223	443	883.3	2383.5
1554021_a_at	FLmRNA	gb:AF505656.1	ZNF325	zinc finger protein 325	563.8	550.6	1194.5	1698.3	1663.8	1551.6	3529.6	1305.1	2136.1	1565.4	1915.9	1981.8
1554023_s_at	FLmRNA	gb:BC036050.1		Similar to hypothetical protein FLJ25467	336.7	329.7	373.8	244	149.6	194.5	395.3	313.4	237.8	214	203.3	207.2
1554026_a_at	FLmRNA	gb:BC041694.1		Similar to myosin X	515.8	825.1	267.5	67	181	107.5	104.3	462.5	75.9	133.9	354.5	211.7
1554027_a_at	FLmRNA	gb:BC030977.1		Similar to solute carrier family 4, sodiumbicarbonate cotransporter, member 4	11	21.2	32.1	26.7	18.8	8.5	90.7	42.1	3.3	4.1	34	64
1554029_a_at	FLmRNA	gb:BC030966.1		Similar to KIAA0372 gene product	435.9	766.6	434.3	250.4	400.6	340.9	499	214.9	321.8	817.2	774.7	122.6
1554030_at	FLmRNA	gb:BC029051.1		Unknown (protein for MGC:34518)	99.9	52.8	231.2	76.1	97.9	112	95.1	165	132.9	170.3	244.4	159.2
1554036_at	FLmRNA	gb:BC036731.1		Similar to KIAA0441 gene product	199.4	132.1	52	101.9	128.6	135.5	14.2	197.4	101.2	78.2	137.4	88.2
1554037_a_at	FLmRNA	gb:BC036731.1		Similar to KIAA0441 gene product	244.2	339.4	57.2	108.7	124.3	239.4	108.9	185.3	106.9	95.3	157.4	74.7
1554038_at	FLmRNA	gb:BC030516.1		Similar to RIKEN cDNA 4933421B21 gene	213.9	236.8	231.2	170.7	329.6	213.2	254.5	162.9	181.3	112.5	208.9	193.3
1554039_at	FLmRNA	gb:BC009182.1		Unknown (protein for MGC:15007)	296.1	380.2	157.7	198.8	320.2	92.1	635.9	161.2	175.3	266.9	131	49.1
1554043_a_at	FLmRNA	gb:BC012528.1		Unknown (protein for MGC:11210)	76	15.8	22	357.1	126.1	22.5	265.1	73.9	158	49.9	123.5	135.9
1554047_at	FLmRNA	gb:BC024223.2		Similar to ATP binding protein associated withcell differentiation	128.7	132.8	65.7	97.8	71.7	91.5	9.9	47.1	69.5	148.2	132.7	184.6
1554052_at	FLmRNA	gb:BC040523.1		Unknown (protein for MGC:39516)	1075.3	978.3	570.4	875.3	1048.4	480.7	649.8	445.1	649.8	843.8	699.1	535.2
1554053_at	FLmRNA	gb:BC007085.1		serine palmitoyltransferase, long chain basesubunit 1	146.2	113.9	202.5	138.5	204.5	266.6	179.5	219.1	136.5	157.2	156.4	157.9
1554057_at	FLmRNA	gb:BC017347.1		Unknown (protein for MGC:29484)	247.8	373.9	329.1	662.7	523.9	264.3	215.5	317.7	356.4	468.3	238.9	424
1554060_s_at	FLmRNA	gb:BC011635.1		Similar to SET domain and mariner transposasefusion gene	125.2	73.3	10.5	15.4	47.1	15.1	33.3	81.6	13.7	23.3	54	12.4
1554062_at	FLmRNA	gb:AF380356.1		PBDX	378.2	164.3	288.5	47.1	15.2	46.8	25.2	284	40.1	62.3	370	12.9
1554063_at	FLmRNA	gb:BC012379.1		Unknown (protein for MGC:9784)	80.5	251.4	153.9	433.7	121.7	187.1	30	102.2	147.5	179.3	91	340.6
1554067_at	FLmRNA	gb:BC036246.1		Homo sapiens, hypothetical protein FLJ32549, clone MGC:39839 IMAGE:5312126, mRNA, complete cds	115.8	210.1	124.3	212.2	95	370.6	179.3	350.9	87	69.9	348.1	163.1
1554068_s_at	FLmRNA	gb:BC036246.1		Homo sapiens, hypothetical protein FLJ32549, clone MGC:39839 IMAGE:5312126, mRNA, complete cds	105.4	105	84.7	132.7	99	275.3	315.7	140.4	29.7	93.1	214.1	97.4
1554076_s_at	FLmRNA	gb:BC015232.1		Unknown (protein for MGC:17839)	665.8	620.2	644.5	366.6	466.5	637.2	513.7	110.7	409.4	510.4	242.7	502.2
1554077_a_at	FLmRNA	gb:BC007521.1		Unknown (protein for MGC:14906)	1113.9	1022.2	1239.1	574.7	1056.4	849.5	554.4	739.6	404.4	655.1	911.8	293.3
1554078_s_at	FLmRNA	gb:BC032100.1		DnaJ (Hsp40) homolog, subfamily A, member 3	3199.4	2562.8	4237.1	6198.6	4424.3	5343.6	3331.7	3821.7	2962	3059	3316.4	2900.2
1554079_at	FLmRNA	gb:BC037341.1		Similar toUDP-N-acetyl-alpha-D-galactosamine:polypeptideN-acetylgalactosaminyltransferase 9 (GalNAc-T9)	503.3	461.3	394.5	450.2	3003.9	668.6	539.8	139.6	1225.8	202.9	305.7	2366.9
1554080_at	FLmRNA	gb:BC007102.1		rcd1 (required for cell differentiation,S.pombe) homolog 1	498.6	479.9	459	464.7	278.2	358.4	412.9	1292	484.2	396.1	650.2	718.9
1554082_a_at	FLmRNA	gb:BC009257.1	FLJ23323	hypothetical protein FLJ23323	401.3	545.2	1040.6	791.2	755.4	1154.2	865.9	1877	919.5	1579.9	1487.5	846.6
1554084_a_at	FLmRNA	gb:BF969522	FLJ23323	hypothetical protein FLJ23323	324.7	415.5	871	438.8	690.8	494.8	998.9	1269.1	670	1261.9	1123.9	754.8
1554085_at	FLmRNA	gb:BC012461.1		Similar to RIKEN cDNA 2310061O04 gene	258.7	340.9	485.6	241	260.1	323	415.3	462.9	240.2	321.8	398.4	290.3
1554086_at	FLmRNA	gb:BC007763.1		spindle pole body protein	99	108.5	93.9	92.9	254.9	47.2	107.8	131.9	113.8	77.4	128.6	92.1
1554089_s_at	FLmRNA	gb:BC010183.1		Similar to CGI-97 protein	2014.4	2421.8	1762.5	2219.6	5026.8	1924	5447.3	1200.4	4188.1	3291.9	1799.1	2230.2
1554091_a_at	FLmRNA	gb:BC032474.1		Toll-interleukin 1 receptor (TIR)domain-containing adapter protein	581.6	571	408.2	239.4	298.5	260	576.2	251.5	291.6	383.4	363.9	370.1
1554093_a_at	FLmRNA	gb:BC014315.1		Similar to small nuclear RNA activating complex,polypeptide 5, 19kD	1140.9	1251.1	2587.7	1659.4	1780.3	2707	2038.3	1713	1266.6	1894.3	1942.7	1471.5
1554095_at	FLmRNA	gb:BC011923.1		Similar to RIKEN cDNA 3200001K10 gene	105.8	182.8	231.2	377.9	445.6	92.3	374.5	274.5	625.8	284.9	269.5	760.5
1554096_a_at	FLmRNA	gb:BC011923.1		Similar to RIKEN cDNA 3200001K10 gene	59.2	81.9	66.5	144.5	121.3	33.6	68.7	107.6	168.4	81.8	88.1	321.3
1554097_a_at	FLmRNA	gb:BC021861.1		Unknown (protein for MGC:30053)	177.5	142.4	145	156.8	250.1	145.3	500.7	156.2	384.6	199.2	177.2	405
1554098_at	FLmRNA	gb:BC032490.1		Similar to spindlin	82.8	120.6	97.9	98.8	144.5	86.1	200.3	63.1	69.3	40.2	121.2	69.8
1554099_a_at	FLmRNA	gb:BC032490.1		Similar to spindlin	204.1	169.1	128.5	171.3	117.1	182.1	175.7	84.4	126.4	93	119.6	174.1
1554101_a_at	FLmRNA	gb:BC018707.1		Unknown (protein for MGC:31765)	330	360.5	220.6	304.3	361.7	193.5	428.6	184.9	490	582	337.7	377
1554102_a_at	FLmRNA	gb:BC018707.1		Unknown (protein for MGC:31765)	429.8	364.5	274	312.3	322.7	260.3	512.8	268.7	590.8	638.8	462.3	463.6
1554105_at	FLmRNA	gb:BC022405.1		Similar to hypothetical protein FLJ20979	674.1	746.9	647	241.7	435.7	511.2	801.5	410	467.7	258.8	523.8	397.9
1554106_at	FLmRNA	gb:AB053318.1		Homo sapiens cDNA FLJ38974 fis, clone NT2RI2003667.	164.2	152.6	145.6	96.8	128.8	191.5	107.4	272.9	125.2	101.3	164.6	190.6
1554112_a_at	FLmRNA	gb:BC034988.1		similar to unc-51-like kinase 2	430.4	409	226.4	301.2	213.6	60.5	217.1	197.1	445.5	157.9	300.8	257.6
1554114_s_at	FLmRNA	gb:AB072359.1	hSSH-2A	hSSH-2A	146.6	111.2	56.4	5.9	87.6	44.4	136.3	184.8	103	110.6	114.1	186.6
1554115_at	FLmRNA	gb:BC030767.1		Similar to hypothetical gene LOC133874	425.3	208.3	203.1	131.6	285.6	388.2	416.9	178.2	278.4	107.9	297.3	309.6
1554119_at	FLmRNA	gb:BC010099.1		Similar to hypothetical protein FLJ13154	133.2	131.8	50.1	67.9	83.6	138	46.6	173.5	261.1	175.9	186.6	172.5
1554121_at	FLmRNA	gb:BC012536.1		Similar to steroid dehydrogenase homolog	3.9	42.9	88.4	14.9	5	76.2	26.2	6.9	29.4	37.3	3.3	23.7
1554122_a_at	FLmRNA	gb:BC012536.1		Similar to steroid dehydrogenase homolog	250.3	171.4	210.5	107.9	102	210.1	224.7	24.6	136.1	114.5	153.6	282.8
1554126_at	FLmRNA	gb:BC040053.1		Unknown (protein for MGC:50900)	584.4	354.9	725.8	947.1	669.5	1557.8	1064.2	967.7	702	754.3	728.9	671.5
1554127_s_at	FLmRNA	gb:BC040053.1		Unknown (protein for MGC:50900)	254.6	277.6	110.9	433.9	376.6	758.2	374.5	535.3	262.1	230.3	547.6	366
1554131_at	FLmRNA	gb:BC030528.1		Similar to KIAA1128 protein	48.8	36.5	308.2	1.5	1.4	7.3	11.6	0.5	2.6	34.4	1.7	14.9
1554132_a_at	FLmRNA	gb:BC030528.1		Similar to KIAA1128 protein	321.9	565.3	1199.1	490.2	272.5	354.4	394.4	225.3	240.1	357.9	199.6	271.5
1554140_at	FLmRNA	gb:BC032406.1		Similar to hypothetical protein MGC38950	5.5	7.4	37.3	2.6	62.4	3.3	30.5	23.5	54	70.7	88.3	2.6
1554143_a_at	FLmRNA	gb:BC020814.1		Unknown (protein for MGC:23859)	20.9	49	47.7	63.4	57.8	54.6	97.8	8.2	43.8	18.1	13.5	17
1554145_a_at	FLmRNA	gb:BC040721.1		Similar to smooth muscle myosin heavy chain 11isoform SM1-like	522	608	850.3	423.9	372.4	561.6	289.9	556.3	202.9	633.5	642.3	324.7
1554148_a_at	FLmRNA	gb:BC014416.1		Similar to acetyl-Coenzyme A transporter	923.1	1163.2	2611.7	1193.4	1682.6	2068.5	1758.1	663.8	652.1	369.3	1082.5	822.3
1554149_at	FLmRNA	gb:BC013610.1		chromosome 3 open reading frame 4	3011.3	2546.3	3321.5	2785.3	3326.3	2959.6	3883.4	3633.1	2987.8	2881.4	4026.4	2924.6
1554152_a_at	FLmRNA	gb:BC009580.1		Similar to oxoglutarate (alpha-ketoglutarate)dehydrogenase (lipoamide)	1284	1180.7	211.4	326.3	1054	628.9	504.9	668.5	1389.3	1050.2	1282.8	399.8
1554153_a_at	FLmRNA	gb:BC015714.1		Similar to KIAA1696 protein	433.5	291.9	758.7	221.1	485.4	408.1	791.7	302.4	600.6	473.4	432.1	612.8
1554154_at	FLmRNA	gb:BC013132.1		ganglioside induced differentiation associatedprotein 2	162.7	205.2	245.2	460.2	508.6	493.4	140.9	739.4	63.4	282.3	257.3	230.5
1554155_at	FLmRNA	gb:BC030702.1		Similar to hypothetical protein FLJ12847	266.8	249.1	168.8	483.3	347	425.7	378.9	250.8	212.9	389.8	294.6	302.5
1554157_a_at	FLmRNA	gb:AF492015.1		probable protease inhibitor splice variant WAP8aprecursor	141.9	101.5	156.8	118.8	113.7	81.7	80.3	100.9	9.5	131.5	100.3	137.5
1554161_at	FLmRNA	gb:BC033091.1		Similar to uncoupling protein 4	121.6	94.7	120.1	75.4	130.2	10.4	40.9	151.7	78.5	55.7	81.2	25
1554163_at	FLmRNA	gb:BC033168.1		likely ortholog of mouse and rat twist-relatedbHLH protein Dermo-1	63.6	63	52.5	159	165.9	38.8	35.8	24.1	127.7	132.7	95.8	151.7
1554165_at	FLmRNA	gb:BC031654.1		Similar to KIAA0140 gene product	74.5	11.1	54.1	5.8	3.7	4.6	34.6	28.4	4.2	73.9	9.3	12.1
1554167_a_at	FLmRNA	gb:BC012032.1		Similar to hypothetical protein, MNCb-1213	4078.2	3727.7	2544.5	2524.6	2774.9	2146.3	3289.1	1516.1	3508.5	2901	2296.2	1444.4
1554168_a_at	FLmRNA	gb:AF542051.1		CD2 binding protein CD2BP3	1377.8	992.8	1676.6	5062.4	5504.6	1914	4714.2	1079.3	1937.9	2696.9	1271.7	4782.5
1554171_at	FLmRNA	gb:BC013009.1		Unknown (protein for MGC:4150)	316	155	29.2	81.4	148	140.1	113.1	214.2	280.5	125	153.5	187.2
1554172_a_at	FLmRNA	gb:BC013009.1		Unknown (protein for MGC:4150)	231.5	161.4	102.7	154.4	280.4	47.6	176.6	230.6	251.5	205.5	214.8	177
1554176_a_at	FLmRNA	gb:AF115515.1	MST052	MSTP052	86.1	69.6	69.5	76.2	87.8	147.1	207.7	117.3	90.2	3.8	88.3	116.7
1554177_a_at	FLmRNA	gb:BC011549.1		Unknown (protein for MGC:19945)	259.7	209.6	89.7	198.4	119.7	232.3	364.7	131.6	170.6	184.2	254	140.4
1554178_a_at	FLmRNA	gb:BC039295.1		Similar to down-regulated by Ctnnb1, a	144.7	153	155	251.7	143.3	201.9	146.3	264.9	158.4	113.4	316.8	271
1554182_at	FLmRNA	gb:BC033871.1		Similar to hypothetical gene supported byAK057366	10.1	8.9	42.4	4.2	59.8	6.9	94.8	44.9	42.4	67.5	12.1	52.8
1554185_at	FLmRNA	gb:BC029609.1		LOC197379	100.9	77.4	66.8	85.4	109.8	162.9	26.4	30.2	57.9	28.1	103.4	65
1554190_s_at	FLmRNA	gb:BC036365.1		Homo sapiens, hypothetical protein FLJ23537, clone MGC:25997 IMAGE:4825959, mRNA, complete cds	3.1	4.3	1.7	37.1	30.7	2.9	15.9	7.9	17	132.2	1.8	33.2
1554193_s_at	FLmRNA	gb:AY048775.1		mandaselin long form	400	384.9	146.4	184.1	171.1	219.9	371	65.4	242.9	163.6	171.7	123.7
1554199_at	FLmRNA	gb:BC035960.1		Similar to protein tyrosine phosphatase,receptor type, O	14.9	18	3.8	11	192.7	39.8	152.4	4.7	175.1	10	16.1	152.9
1554201_at	FLmRNA	gb:BC033167.1		Unknown (protein for MGC:45795)	83.7	163.2	250.8	191.6	201.2	291.5	444.6	122.1	116.9	58.6	175.5	123.4
1554202_x_at	FLmRNA	gb:BC033167.1		Unknown (protein for MGC:45795)	346	198.1	366.4	110.3	168	211	325.9	201.6	345.9	204.2	261.6	440.5
1554203_at	FLmRNA	gb:AY077697.1	C21orf9	C21ORF9	80.1	74.8	35	67.9	111.2	49.7	73.8	88.5	59	83.6	116.3	118.5
1554205_s_at	FLmRNA	gb:BC000993.2		Unknown (protein for MGC:5250)	153.6	94.1	101.1	74.7	110.3	110.4	142.8	86.9	185.5	143.6	133.8	135
1554213_at	FLmRNA	gb:BC036809.1		Similar to Rho guanine nucleotide exchangefactor (GEF) 10	107.5	251.1	111.5	99.6	133.8	155.9	236	159.7	182	193.2	185.5	155.8
1554217_a_at	FLmRNA	gb:BC017888.1		Similar to RIKEN cDNA 8430415E05 gene	183.4	135.4	154.8	140	129	321.2	194.1	104.5	166.7	101.6	119.6	72.2
1554220_a_at	FLmRNA	gb:BC027448.1		Similar to granule cell antiserum positive 8	40.8	248.8	61.5	143.3	73.4	112.2	185.5	122.7	137.3	133.4	152.7	155.1
1554229_at	FLmRNA	gb:AY174896.1		adult retina hypothetical protein	341.6	353.3	1061.1	197.1	316.9	369.4	545.2	144.3	238.5	199.1	413.3	242.9
1554233_at	FLmRNA	gb:BC040438.1		Unknown (protein for MGC:48915)	79.6	2.6	78	4.8	68	10.8	130.6	45.2	57	53.6	37.5	67.6
1554234_at	FLmRNA	gb:BC034999.1		Unknown (protein for MGC:33211)	6.6	92.8	106	72	75.6	46	45	28.2	81.5	61.1	30.1	109.2
1554239_s_at	FLmRNA	gb:BC033780.1		similar to NADPH oxidoreductase homolog	1295.3	1443.7	2104.8	835.9	311.5	808.1	394	1915.2	251.8	686.8	1594	569
1554241_at	FLmRNA	gb:BC007230.1		coagulation factor C (Limulus polyphemus)homology (cochlin)	2763.3	1893.2	1252.9	1328.7	2382.6	1257.3	2134.1	1459.3	1613.6	2487.5	1718.1	1436.3
1554242_a_at	FLmRNA	gb:BC007230.1		coagulation factor C (Limulus polyphemus)homology (cochlin)	13.7	14.5	11	336.4	375.8	16.4	84.8	52.4	94.8	930.4	5	5.8
1554248_at	FLmRNA	gb:BC024000.1		Unknown (protein for MGC:26130)	268.4	169.2	258.3	115.8	191.7	334.1	179.2	227.7	143.8	140.4	255.7	203.4
1554249_a_at	FLmRNA	gb:BC024000.1		Unknown (protein for MGC:26130)	567	506.3	551.7	514.2	928	616.4	731	391	443.6	397.5	609.1	531.6
1554250_s_at	FLmRNA	gb:BC033812.1		Similar to LOC155399	37.4	17.7	31.4	11.7	135.9	46.1	16	3.3	12.3	53.8	59.6	42
1554251_at	FLmRNA	gb:BC022342.1		Unknown (protein for MGC:23782)	385.4	389.9	694	88.4	337.8	308.6	234.9	1124.9	201.2	355.6	773.9	203
1554253_a_at	FLmRNA	gb:BC028703.1		Unknown (protein for MGC:26920)	282.3	428.7	194.7	164.5	141.8	216.8	225.1	268.8	191	254.3	276.4	454.1
1554256_a_at	FLmRNA	gb:BC008300.1		Unknown (protein for MGC:15062)	17	94.4	199.6	687.5	374.5	438	315.9	114.4	254.3	349.1	246.8	357.1
1554260_a_at	FLmRNA	gb:BC021803.1		Unknown (protein for MGC:25069)	560.4	754.2	300.2	531.8	191.2	321.6	435.8	391.4	554.4	451.1	551.5	277.3
1554261_at	FLmRNA	gb:BC015667.1		Similar to hypothetical protein FLJ14106	80.2	47.5	106	38.1	43	87.9	49.2	122.3	144.8	108.3	126.1	178.6
1554262_s_at	FLmRNA	gb:BC015667.1		Similar to hypothetical protein FLJ14106	89.8	119.1	201.6	89.4	143.5	265.9	352.3	225.9	156.4	120.2	266	344.3
1554264_at	FLmRNA	gb:BC010901.1		Similar to cytoskeleton associated protein 2	77.8	84.7	21.4	18.7	65.2	21.7	12.1	52.1	43.5	54	77.5	87
1554268_at	FLmRNA	gb:BC021704.1		Similar to hypothetical protein FLJ13941	218.9	162.4	163.4	66.4	106	180.6	40.1	104.4	134.6	126.2	167	130.6
1554271_a_at	FLmRNA	gb:BC019022.1		hypothetical gene supported by BC007071	403.9	423.4	142.1	1585.2	704.8	406.5	253.6	900.9	857.8	757.2	491	816.5
1554273_a_at	FLmRNA	gb:BC017927.1		Similar to aminopeptidase	10.4	97.2	40	124.6	19.9	41.6	240.6	1.8	410.5	92.1	30	222.6
1554274_a_at	FLmRNA	gb:AB072356.1	hSSH-1S	hSSH-1S	604.4	427.1	177.7	285.9	318.6	566.7	277.6	923.8	467.4	746	751.9	687.5
1554280_a_at	FLmRNA	gb:BC033037.1		Unknown (protein for MGC:33654)	236.3	169.3	69.8	82	75	72.3	136.3	52.9	159.2	65.1	62.8	93.1
1554283_at	FLmRNA	gb:BC021963.1		Unknown (protein for MGC:1119)	118.9	96.4	102.2	222.4	156.6	123.4	134	129.5	181	177.8	174.8	152.4
1554286_at	FLmRNA	gb:BC033035.1		similar to hypothetical protein	55.7	68.2	125.9	82.7	151.8	42.9	101.8	64.9	118.7	23.7	28.6	96.8
1554287_at	FLmRNA	gb:BC011763.1		Similar to tripartite motif protein 4	50.7	29.4	134.8	121.6	53.2	559.4	91.7	124.3	62.1	139.2	115.1	82.8
1554291_at	FLmRNA	gb:BC014891.1		Similar to hypothetical protein FLJ20302	36.6	92.6	90.6	101.4	58.2	51.4	87.9	109.2	92.9	61.3	26.9	51.1
1554292_a_at	FLmRNA	gb:BC014891.1		Similar to hypothetical protein FLJ20302	135.9	116.5	22.9	121.1	116.5	105.6	78.2	92	218.9	11.6	225.9	73.8
1554301_at	FLmRNA	gb:BC013905.1		Unknown (protein for MGC:16173)	51.4	68.7	120.8	19.1	13.9	1174.6	34.4	1628.3	61.1	36.3	1461.9	24.7
1554302_s_at	FLmRNA	gb:BC013905.1		Unknown (protein for MGC:16173)	106.9	114.4	373.6	49.5	58.2	3022.9	164.9	4793.4	97.5	93.7	3827.8	88.9
1554306_at	FLmRNA	gb:BC015009.1		Unknown (protein for MGC:23636)	47	74.2	124.3	122.2	63.6	64.5	108.9	192.2	48.5	47	103.4	87
1554308_s_at	FLmRNA	gb:BC022488.1		Unknown (protein for MGC:26342)	4.3	8.5	11.2	3.7	3.2	157.4	126.6	21.9	75.8	63.2	50.4	38.7
1554309_at	FLmRNA	gb:BC030578.1		Similar to eukaryotic translation initiationfactor 4 gamma, 3	64.9	91.3	56.1	45.3	98.1	10.6	13.1	108.9	34.1	102.2	123.8	73.2
1554310_a_at	FLmRNA	gb:BC030578.1		Similar to eukaryotic translation initiationfactor 4 gamma, 3	232	145.4	134.8	32	350.7	229.1	319.9	255.8	213.6	400.6	342.7	71.8
1554311_a_at	FLmRNA	gb:BC033074.1		Similar to suppressor of Ty 6 homolog (S.cerevisiae)	460.9	384.6	150.6	390.6	300.5	363.4	410.2	104.8	368	422.1	335.4	115.3
1554312_at	FLmRNA	gb:BC032393.1		Similar to hypothetical protein DKFZp564A022	583.7	447.1	295.6	211.8	320	244.7	338.7	199.9	492.7	431.3	409.3	319.4
1554314_at	FLmRNA	gb:BC036917.1		Unknown (protein for MGC:46457)	31.6	47.7	44.9	49.1	17.5	98.2	73.1	26.5	18.8	493.8	6.5	60.2
1554316_at	FLmRNA	gb:BC017706.1		Similar to 6-phosphogluconolactonase	192.3	151.2	234.6	191.6	151.8	279.8	77.6	193	212.6	252.6	131.9	308
1554317_s_at	FLmRNA	gb:BC010167.1		Similar to CG14544 gene product	505.3	533.1	270.3	600.8	289.2	843.7	500.9	376.8	368	459.1	349.8	372.7
1554318_at	FLmRNA	gb:BC022013.1		Unknown (protein for MGC:26475)	293.8	241.7	164.9	160.8	133.4	151.1	143.8	121.3	229.4	289.8	221.9	230.6
1554321_a_at	FLmRNA	gb:BC018471.1		Similar to nitrogen fixation gene 1 (S.cerevisiae, homolog)	437	548	656	766.5	920.1	1807.3	314.6	776.8	557.5	317.5	1128.1	262.8
1554324_s_at	FLmRNA	gb:BC040558.1		Similar to CGI-60 protein	66.2	77.6	77.4	4	22.5	69.1	14	39.4	56.1	113.2	59.9	36.4
1554327_a_at	FLmRNA	gb:AF328554.1		soluble calcium-activated nucleotidase SCAN-1	223.8	455	221	554.4	458.1	541.7	375.8	301.2	582.8	610.4	659.4	395.2
1554328_at	FLmRNA	gb:BC041485.1		Similar to syntaxin binding protein 4	27	23.8	34.4	23.6	0.8	9.6	16.2	42.7	18	42	82.6	58.9
1554329_x_at	FLmRNA	gb:BC041485.1		Similar to syntaxin binding protein 4	44.5	47.4	67.8	21.1	23.6	35.8	19.1	30.9	49.1	75.8	98.2	79.7
1554332_a_at	FLmRNA	gb:BC025345.1		Similar to LOC149651	6647	4429.7	1471.9	217.6	148.5	1060.2	404.1	1765	133.6	262.3	1474	438.6
1554333_at	FLmRNA	gb:BC031044.1		Similar to DnaJ (Hsp40) homolog, subfamily A,member 4	931.1	1046.5	4.1	7.4	4.8	2	16.4	323.1	1.3	3.1	800.2	25.5
1554334_a_at	FLmRNA	gb:BC031044.1		Similar to DnaJ (Hsp40) homolog, subfamily A,member 4	4200.2	3929.3	71.2	74.5	335.4	118.8	72.6	1412.2	67.9	55.9	2956	106.2
1554339_a_at	FLmRNA	gb:BC038953.1		Similar to component of oligomeric golgi complex3	216.9	196.7	368.6	609.7	399	494	731	169.2	213.2	256.6	150.9	88.3
1554341_a_at	FLmRNA	gb:BC011863.1		Unknown (protein for MGC:20604)	203.1	230	260.2	126.1	133.2	182.7	176.6	200.1	123.7	74.8	166.9	123.8
1554342_s_at	FLmRNA	gb:BC011863.1		Unknown (protein for MGC:20604)	317.5	258.1	558.8	211.3	193.9	305.8	237.2	336.4	121.4	143.4	245.3	280.6
1554344_s_at	FLmRNA	gb:AB040748.1	AQP12	aquaporin X2	1476	1149.4	780.3	1520.3	1282.2	1237.6	965.5	574	1129	1038	994.7	1211.3
1554345_a_at	FLmRNA	gb:BC015325.1		Unknown (protein for MGC:21159)	219.1	355.2	368.4	170.5	302.1	312.1	224.2	263.6	140.6	207	260.5	299.4
1554351_a_at	FLmRNA	gb:BC009506.1		similar to CG9578 gene product	834.1	1129.6	1219.8	3668.6	2710.1	2300.6	691.3	1594	1470.2	1578.7	1018	949
1554352_s_at	FLmRNA	gb:BC041706.1		Similar to KIAA0476 gene product	354.5	536.1	466	396.8	259.9	540.4	427.8	306.2	524.5	608.6	636.6	227.4
1554364_at	FLmRNA	gb:BC016183.1		Similar to protein phosphatase 2, regulatorysubunit B (B56), gamma isoform	6.2	71.3	73.2	32	118.9	43.7	74.4	51.8	41.5	12.3	7.7	30.9
1554365_a_at	FLmRNA	gb:BC016183.1		Similar to protein phosphatase 2, regulatorysubunit B (B56), gamma isoform	1373.7	1734.9	1208.9	1433.2	2908.2	1321.2	1473.4	1390.3	1371.9	1480.7	1600.6	1610.4
1554367_at	FLmRNA	gb:BC036208.1		Unknown (protein for MGC:39617)	195.6	230.5	113.4	148.4	208.7	174.5	303	174.7	192.4	177.4	132.7	72.2
1554372_at	FLmRNA	gb:BC043600.1		Similar to protein kinase C substrate 80K-H	237	258.6	106.4	152.4	134.9	141.3	486.7	96.9	231.9	189.5	165.8	183
1554376_s_at	FLmRNA	gb:BC027709.1		Similar to protein tyrosine phosphatase-like(proline instead of catalytic arginine), member a	142.8	140.4	149.7	80.9	132.2	83.3	196	84.2	121.1	44.9	116.8	50.1
1554378_a_at	FLmRNA	gb:BC022479.1		phosphodiesterase 1C, calmodulin-dependent(70kD)	9.2	67.4	9.4	9.4	16.6	211.2	520.7	22.1	725.6	729	50	208.9
1554383_a_at	FLmRNA	gb:BC028121.1		TRAM-like protein	238.9	359.3	215.3	496.3	298.9	291.5	319.7	128.1	333.2	975.7	143.7	147.7
1554384_at	FLmRNA	gb:BC009701.1		Similar to peptidyl arginine deiminase, type II	65	97.7	47.6	19.4	35.3	80.3	75.4	46.5	38.9	15.1	50.4	36.2
1554388_at	FLmRNA	gb:BC032462.1		hypothetical gene supported by BC017964	331.2	182.4	106.3	118.8	63.5	70.3	132.3	182.4	46.6	155.3	122.1	137.5
1554390_s_at	FLmRNA	gb:BC036253.1		Unknown (protein for MGC:43532)	1449.4	2464.1	1907.6	4353.9	2984.9	3061.7	2814.9	1820.4	3478.7	2097	2140.8	2314.6
1554393_a_at	FLmRNA	gb:AY050636.1		ornithine decarboxylase-like protein variant 4	213.9	198.4	623.7	69.7	462.2	289.8	254.1	371.2	106.1	262.3	443.1	227
1554396_at	FLmRNA	gb:BC011011.1		Unknown (protein for MGC:13394)	417.7	469.7	323.9	321.8	402.7	540.6	566.5	194	424	294.5	123	502.3
1554397_s_at	FLmRNA	gb:BC011011.1		Unknown (protein for MGC:13394)	1572.6	1919.8	833.8	1418.6	861.2	931.3	1382.3	985.5	963.8	929.3	1036.9	789.7
1554400_at	FLmRNA	gb:AF519569.1		dynein light chain 2 TCTEX2	104.1	115.7	80.7	72.1	84.7	176.6	166.8	70	129.5	110.4	71.9	91.3
1554403_a_at	FLmRNA	gb:BC011941.1		Unknown (protein for MGC:20967)	18.1	16.7	281.2	9	89.8	49.1	88.7	160.3	6.6	52	10.6	8.8
1554408_a_at	FLmRNA	gb:BC007986.1		Unknown (protein for MGC:3644)	2856.7	2639.1	437.3	764.8	1652.8	300.3	245.8	2511.5	3258	3615.6	2280.2	5840.8
1554409_at	FLmRNA	gb:BC040695.1		Similar to Williams-Beuren syndrome chromosomeregion 16	50.1	28	5.9	6	8.1	3.9	42.2	2.8	18.6	92	5.1	46.3
1554410_a_at	FLmRNA	gb:BC040695.1		Similar to Williams-Beuren syndrome chromosomeregion 16	1257.7	1371.5	932.3	949.9	1270.5	1576.1	1604.5	1040	1985.8	1599.6	1296.8	1042.1
1554411_at	FLmRNA	gb:AB062292.1	OK/SW-cl.35	catenin beta 1	1603.8	2277.5	611.3	293	215.8	286.2	505.3	377.8	488.5	612.6	354.1	277.1
1554414_a_at	FLmRNA	gb:BC031054.1		chromosome 8 open reading frame 1	758.7	812.5	966.1	1168.7	913.4	896.4	1580.4	944.2	1115.9	1062.4	1203.7	929.6
1554415_at	FLmRNA	gb:BC041094.1		Similar to TAF5-like RNA polymerase II,p300/CBP-associated factor (PCAF)-associated factor,65kDa	169.3	217	128	391	205.9	220.2	269.7	371.8	193.9	283.7	109.7	429.5
1554417_s_at	FLmRNA	gb:AY113699.1	PSF	presenilin stabilization factor b	813.2	602.5	686.3	3114.7	1823.4	1766.6	327.7	785	925.3	826.5	585.5	243.5
1554418_s_at	FLmRNA	gb:AB056866.1	N-Tes	testican 3 splicing variant	47	49.6	80.2	52.9	94.8	14.5	30.3	54.7	45.3	28.7	24.4	25
1554419_x_at	FLmRNA	gb:AF268387.1		laryngeal carcinoma related protein 1	33.1	125.7	83.1	84.8	44.3	207.3	80.8	24.2	13.8	103.2	27.7	73.4
1554420_at	FLmRNA	gb:AB078026.1	ATF3deltaZip2a	ATF3deltaZip2	102.2	154	294.4	464	627.8	205.2	186.4	110.1	110.7	266.6	118.4	200.6
1554423_a_at	FLmRNA	gb:AF233225.1	FBX	F-box protein FBX	7963.5	9051.6	14279.9	4832.7	5692	9988.3	11471	11844.6	5292.3	13304.8	15740.8	4617.8
1554424_at	FLmRNA	gb:BC017724.1		Similar to RIKEN cDNA 1300019H17 gene	184.9	267.2	513.4	158.8	329.6	227.6	240.5	261	194.1	308.2	279.4	208.5
1554428_s_at	FLmRNA	gb:AF376802.1		neuroligin 2	690.1	534	393.5	720.5	535.4	565.5	915.4	745.7	784.4	705.8	621.9	773.3
1554429_a_at	FLmRNA	gb:BC019266.1		Unknown (protein for MGC:3227)	423.8	538.8	412.7	1014.3	1306.7	686.8	838.1	291.2	668.3	677.3	528.3	622
1554432_x_at	FLmRNA	gb:AY033902.1	C21ORF51	C21ORF51	1101.3	1069.8	647.6	557.5	818.9	590.2	751.1	716.9	640.5	953.2	986.9	769.5
1554433_a_at	FLmRNA	gb:BC005154.1		Similar to zinc finger protein 146	956.3	1066.9	773.3	1980.9	2605.6	1665.4	1501.8	932.4	1392.2	1773.5	1244	844.2
1554438_at	FLmRNA	gb:BC018764.1		Unknown (protein for MGC:31990)	7.1	6.8	28.5	136.7	187.4	20.7	18.1	3.1	24.4	137.8	17.3	141.5
1554441_a_at	FLmRNA	gb:AF479418.1		FOE	965.3	1525.3	1066.1	1844.8	1471.7	1206.5	856.1	999.8	916.7	1143.9	875.9	1003.8
1554442_at	FLmRNA	gb:BC041664.1		Similar to vitelliform macular dystrophy (Bestdisease, bestrophin)	1850.7	1110	2558	109.6	244.3	3827.2	1689	1876.6	528.8	556.7	1886.5	409.4
1554443_s_at	FLmRNA	gb:BC041664.1		Similar to vitelliform macular dystrophy (Bestdisease, bestrophin)	867.7	474.5	1326	164.6	254.2	1473.7	561.3	570.8	133.7	188.8	843.6	46.5
1554444_s_at	FLmRNA	gb:BC028081.1	FLJ20555	hypothetical protein FLJ20555	575	569.9	823.8	661.1	810.2	485	470.7	783.3	565.5	475.7	695.2	547.7
1554447_at	FLmRNA	gb:BC029480.1		Unknown (protein for MGC:32876)	86.7	113.9	88.4	214.7	178.5	306.7	446.7	167.2	197.9	193.9	130.6	191.1
1554448_at	FLmRNA	gb:BC029480.1		Unknown (protein for MGC:32876)	7.3	8.5	37.8	90.2	66.8	68.9	156.7	49.9	86.2	62.2	41.7	80.9
1554449_at	FLmRNA	gb:BC041348.1		Similar to hypothetical protein 5730509D14	128.3	105.6	92.5	87.7	81.5	92.4	122.1	83	165.2	146.6	138.5	124
1554450_s_at	FLmRNA	gb:BC041348.1		Similar to hypothetical protein 5730509D14	419.3	356	514.1	336.7	443.5	401.8	449	240.1	363.5	488.8	436.5	363.1
1554451_s_at	FLmRNA	gb:AF141342.1		LYST-interacting protein LIP6	643.1	744.2	923.4	1336.3	843.7	2116	785.5	1036.6	849.3	757.9	1230.4	599.7
1554452_a_at	FLmRNA	gb:BC001863.1		hypoxia-inducible protein 2	437.4	529.8	497.6	307.8	885.2	449.4	695.9	757.4	865.4	554.7	481.7	859
1554453_at	FLmRNA	gb:BC008217.1		Unknown (protein for MGC:5437)	176.4	99.6	188.7	116.3	240	61.6	131.4	76.2	137.9	163.7	126	158.7
1554455_at	FLmRNA	gb:BC010363.1	FLJ10583	hypothetical protein FLJ10583	487	248.1	148.9	81.5	81.7	67.9	143.6	338	139	61.1	394.4	92.1
1554456_a_at	FLmRNA	gb:BC010363.1	FLJ10583	hypothetical protein FLJ10583	739.8	614.6	523	254.1	330.9	341.4	423	472.2	295.2	349.1	569.2	337.1
1554462_a_at	FLmRNA	gb:AF115512.1	MST049	MSTP049	1146.7	1755.6	7900.1	1703.1	2509.9	4587.2	4720	777.1	1168.6	1123.7	915.7	975.5
1554464_a_at	FLmRNA	gb:BC008745.1		cartilage associated protein	4037.6	3886.6	3794.3	3992.6	2315.5	7527.5	3764	4060	4583.4	2386.1	4062.1	3197.3
1554465_s_at	FLmRNA	gb:BC012569.1		Similar to hypothetical protein FLJ20344	207.5	187	145.1	330.7	226.2	223.8	121.8	202	163.8	141.8	219.6	128.6
1554466_a_at	FLmRNA	gb:BC007207.1		Similar to RIKEN cDNA 0610011F06 gene	1341.4	1486.9	1258.4	2072.4	1738.8	2338.9	497.3	2217.2	1098.7	1121.7	1263.9	1307.4
1554468_s_at	FLmRNA	gb:AU143610	FLJ00103	cDNA FLJ00103	369.2	170	264.6	268.7	337	327.3	277.9	449.2	450.2	400.8	345.9	331.1
1554469_at	FLmRNA	gb:BC030580.1		Unknown (protein for MGC:26123)	95.8	119.9	111.7	85	90.8	204.9	116.2	58.7	119	130	121.6	110.4
1554470_s_at	FLmRNA	gb:BC030580.1		Unknown (protein for MGC:26123)	384.5	488	435.7	185.7	118	212.6	394.1	212	262.5	189.2	159.5	131.7
1554471_a_at	FLmRNA	gb:BC028840.1		Similar to hypothetical protein DKFZp566D1346	617.9	889.4	410.9	595.8	498.5	506	750.8	488.3	716.5	648.9	971.2	443.8
1554472_a_at	FLmRNA	gb:BC015211.1		Unknown (protein for MGC:17315)	203.7	165.2	362.5	111.2	95.6	96.5	105.4	111.2	144	163.7	220.4	175
1554474_a_at	FLmRNA	gb:BC018756.1		Similar to RIKEN cDNA 3230402N08 gene	115.4	120.4	194.3	1117.9	178.9	2807.4	1330.1	3498.6	3490.8	4824.5	6520.8	272.8
1554476_x_at	FLmRNA	gb:BC033230.1		Similar to KIAA1979 protein	93.8	74.9	52.4	62	84.1	54	15.1	48.6	158.4	42.8	74.4	37.7
1554478_a_at	FLmRNA	gb:BC033077.1	FLJ20718	hypothetical protein FLJ20718	146.8	93.8	80.1	154.8	139.7	117.8	163.2	167.2	84.1	174.1	60.5	127
1554479_a_at	FLmRNA	gb:AF511652.1	CARD8	caspase recruitment domain protein 8 variant	443.4	348.6	338.1	627.2	637.4	295.5	481.8	294.5	231.3	471	377.9	225.4
1554480_a_at	FLmRNA	gb:AY150851.1	SVH	SVH-D	536.8	731	747.9	1420.9	496.6	1003.3	912.2	566.8	493.3	885.5	456.8	798.6
1554481_a_at	FLmRNA	gb:BC039079.1		Similar to erythrocyte membrane protein band 4.1(elliptocytosis 1, RH-linked)	31.6	108.5	259.6	40	106.5	20.6	81.5	49.5	8.9	134.1	154.7	4.2
1554482_a_at	FLmRNA	gb:BC002847.1		GTP-binding protein Sara	1344.6	1628	1530	1470.9	1913.5	1199.4	1272.3	784.3	1047.5	914.5	1250.6	1119.3
1554486_a_at	FLmRNA	gb:BC009205.1		Unknown (protein for MGC:16062)	462.4	177.9	30.2	114.3	45.6	44.3	137.7	179.1	57.2	119.3	244.8	41.1
1554488_at	FLmRNA	gb:BC016050.1		Similar to p10-binding protein	136.9	86	30.1	37.9	25	343.5	203.7	140	50.3	108.5	193.3	103.3
1554489_a_at	FLmRNA	gb:BC016050.1		Similar to p10-binding protein	372.9	311	435.1	223.3	663.6	1488	1112.2	208.5	338.1	813.5	649.7	453.3
1554493_s_at	FLmRNA	gb:BC037990.1		Unknown (protein for MGC:46328)	254.3	286	274.4	384.3	273.3	635	297.4	279.2	302.8	268.8	410.1	236.8
1554494_at	FLmRNA	gb:BC013911.1		Similar to hypothetical protein FLJ12998	94.3	17.9	3.7	2	4.5	65.7	36.8	1.8	39.1	36.6	31.1	67.5
1554495_s_at	FLmRNA	gb:BC013911.1		Similar to hypothetical protein FLJ12998	72.2	102.4	142	31.1	114.6	58.1	61.4	87.4	97.3	131.6	115.8	35.6
1554496_at	FLmRNA	gb:BC030219.1		RAD51-like 1 (S. cerevisiae)	82	96.6	73.2	71	148.6	106	167.4	32.8	95.5	113.9	229.6	88.7
1554500_a_at	FLmRNA	gb:AF493931.1	RGS7	regulator of G protein signalling 7	9.3	28	22.6	3.3	4.7	17.8	38.9	8.5	250	3.8	47.2	119.1
1554501_at	FLmRNA	gb:BC031622.1		Similar to TSC-22-like	163.9	74.6	133.3	78.5	114.1	101.5	298.2	125.4	142.6	201.3	137.5	84.7
1554504_at	FLmRNA	gb:BC038840.1		Similar to N-acetylated alpha-linked acidicdipeptidase 2	50.4	6.9	19.3	60.8	28.9	1.5	115.4	17.8	38.9	8.8	0.5	31.6
1554506_x_at	FLmRNA	gb:BC038840.1		Similar to N-acetylated alpha-linked acidicdipeptidase 2	66.9	68.8	44.8	27.8	19.5	76.8	189.5	2.1	12.5	52.1	67.2	45.9
1554507_at	FLmRNA	gb:BC027594.1	NAALAD2	N-acetylated alpha-linked acidic dipeptidase 2	1.8	2.1	1.2	2.3	2.2	40.1	51	1.3	6	22.3	37.3	4
1554509_a_at	FLmRNA	gb:BC020605.1		Similar to hypothetical protein FLJ13397	1288.1	751.3	647.5	438.1	576.6	949.6	166.1	430.2	387.6	445.3	644.3	297.9
1554510_s_at	FLmRNA	gb:AB009685.1		DERP2	5409.5	5812.4	9081.1	9544.2	5385.8	9200.8	5286.2	4549.4	3340.9	3444.5	5677.9	4619.9
1554513_s_at	FLmRNA	gb:BC032307.1		Similar to RIKEN cDNA 2610507L03 gene	103.6	143.8	96.6	60.9	85.2	47.6	30.9	143.5	91.4	212	157.6	146
1554514_at	FLmRNA	gb:BC013753.1		Similar to hypothetical protein FLJ20581	106	34.6	47.6	45.7	230.4	4.4	133.1	90.3	169.9	64.8	122.1	70.5
1554516_at	FLmRNA	gb:BC011779.1		Unknown (protein for MGC:19808)	497.7	422	461.4	328.8	536.8	360.6	364.4	251.8	245.7	531.1	483.5	424.3
1554518_at	FLmRNA	gb:BC032942.1		Similar to RIKEN cDNA 4933434L15 gene	540	338.7	139.6	399.2	274.1	283	216.2	317.2	307.4	224.5	246	195
1554522_at	FLmRNA	gb:BC021222.1		Similar to cyclin M2	64.2	137.7	143.8	85.7	56.1	70.5	137	208.2	43.9	74.8	168.8	41.5
1554534_at	FLmRNA	gb:BC008379.1		dihydropyrimidine dehydrogenase	153.9	167.9	193.2	13.6	249	223.3	342.9	162.5	161.6	320.6	435.3	175.6
1554536_at	FLmRNA	gb:BC008379.1		dihydropyrimidine dehydrogenase	4.8	3.5	22.2	6.8	4.6	27.4	35.2	64.7	31.8	87.1	146.3	4.5
1554537_at	FLmRNA	gb:BC017574.1		Unknown (protein for MGC:24471)	207.2	260.1	109.4	93.4	48.2	57.7	212.3	125.8	69.8	123	204.5	117.3
1554538_at	FLmRNA	gb:BC018208.1		Unknown (protein for MGC:8870)	158.7	269.2	184.4	139.5	110.2	171	38.8	142.2	230.9	153.9	160.8	218.5
1554539_a_at	FLmRNA	gb:BC018208.1		Unknown (protein for MGC:8870)	273.5	265.8	150.1	284.2	145.8	261.8	153.4	210.4	288	170.5	246.9	297.8
1554540_at	FLmRNA	gb:BC042869.1	MGC27277	hypothetical protein MGC27277	27.2	3	29.4	23.9	28.8	44.5	98.3	3.2	36.6	23.9	0.7	34.6
1554543_at	FLmRNA	gb:BC007524.1		sperm associated antigen 9	97.2	189.8	54.9	115.9	145.3	90.9	142.6	97.4	130.6	154.1	173	88.7
1554544_a_at	FLmRNA	gb:L18865.1	MBP	myelin basic protein	2484.5	2902.4	1137.4	4471	393.3	214.6	114.2	1094.5	100.8	38	623.5	55.6
1554545_at	FLmRNA	gb:BC021711.1		Unknown (protein for MGC:26594)	199.8	173.4	153.9	76	109.4	153.4	182.6	116.4	110.8	152.2	213.9	171.5
1554547_at	FLmRNA	gb:BC036453.1		Similar to RIKEN cDNA 1200015N20 gene	6.2	67	29.8	24.7	7.1	134.8	49.2	26.7	98.7	27.9	35.7	48.1
1554549_a_at	FLmRNA	gb:BC030654.1		Unknown (protein for MGC:33183)	114.4	82.1	87.5	72.8	110.4	151.9	92.8	74.4	215.1	136.8	105.8	136.5
1554553_s_at	FLmRNA	gb:BC014974.1		Similar to RIKEN cDNA 9430029K10 gene	2381.7	2747	1063.7	1324.6	6133.1	1424.5	1650.7	2130.7	1450.1	2015.2	1790.7	1211.5
1554555_a_at	FLmRNA	gb:BC022451.1		Similar to hypothetical protein FLJ21148	297.3	397.8	565.8	613.3	523.5	794.1	18.8	619.9	317.1	334.7	459.6	306.8
1554556_a_at	FLmRNA	gb:BC033880.1		Similar to RIKEN cDNA 1110019I14 gene	216.4	351.8	257.6	321.9	245.2	243.4	201.2	165.6	348.6	275	227.2	362.9
1554557_at	FLmRNA	gb:BC033880.1		Similar to RIKEN cDNA 1110019I14 gene	208.6	214.7	143.4	131.6	179.2	104	163.8	140.1	206.7	129.8	269.2	349.7
1554558_at	FLmRNA	gb:BC022967.1		Unknown (protein for MGC:30000)	87.7	67	101.8	43.6	86.9	106.1	179.5	89.6	30	102.5	66.2	3.3
1554568_at	FLmRNA	gb:BC007223.1		HSPC162 protein	42	60.2	34.6	46.7	73.1	161.8	105.5	112.8	45	6.5	89.1	81.8
1554569_a_at	FLmRNA	gb:BC036391.1		Similar to CUG triplet repeat, RNA bindingprotein 2	582.9	453.6	117.6	66.9	64.3	156.1	264.1	92.6	165.7	138.7	163.1	134.6
1554572_a_at	FLmRNA	gb:BC029360.1		Similar to suppressor of variegation 3-9(Drosophila) homolog 2; hypothetical protein FLJ23414	499.5	637.1	474.5	526.3	796.9	572.1	365.3	1145.9	806	770.9	836.8	932.1
1554574_a_at	FLmRNA	gb:AF361370.1		NADH-cytochrome b5 reductase	7914.2	6431.9	3704.9	4934.2	4993.9	4561.2	3148.6	3930	3574.1	5315.1	5162.1	2884.7
1554575_a_at	FLmRNA	gb:BC017801.1		Similar to 3 (2 ), 5 -bisphosphate nucleotidase1	195.6	311.3	214.3	625	397.1	180.3	486.4	505.3	523.1	473.8	157.6	246.9
1554576_a_at	FLmRNA	gb:BC007242.1		Unknown (protein for MGC:15457)	510.6	345	1578.8	861.6	1824	1275.6	1181.3	1689.7	1261.4	2254.8	1635.4	656.5
1554577_a_at	FLmRNA	gb:AY057056.1		hepatocellular carcinoma-associated proteinp28-II	2849.4	3252.3	2011.5	1914	3024.3	2014.7	2282.8	1852	1804.5	1588.7	2583.6	1663.9
1554582_a_at	FLmRNA	gb:BC039535.1		Similar to hypothetical protein FLJ20489	155.9	102.8	113	48.9	92.2	17.7	117.3	121.7	105.1	64.8	150.9	186.7
1554586_a_at	FLmRNA	gb:BC034917.1		Rho-related BTB domain containing 2	429.5	420.7	244.1	234.6	360.4	252.4	337.3	600.4	394	213.7	351	612.6
1554588_a_at	FLmRNA	gb:BC033795.1		similar to unnamed protein product	183.4	206.8	173.3	84.4	30.5	296.9	142.3	65.9	325.7	209.6	135.8	152.4
1554591_at	FLmRNA	gb:BC020934.1		Similar to gene differentially expressed inprostate	367	493	264	157.8	236.9	333	372.8	216.4	246	313.1	251.6	242.2
1554595_at	FLmRNA	gb:BC030214.1		Unknown (protein for MGC:36743)	691.4	416.7	293.7	379	821.5	528.5	617	378.7	514.4	434.5	284.5	405.3
1554597_at	FLmRNA	gb:BC016767.1		general transcription factor IIH, polypeptide 3(34kD subunit)	602.5	500.9	231.7	365.1	524.6	496.8	756.7	476.8	571.8	501.8	472.6	376.4
1554599_x_at	FLmRNA	gb:BC016767.1		general transcription factor IIH, polypeptide 3(34kD subunit)	786.7	932.8	455.2	564	839	543.5	791.5	431	670.8	538.4	610.9	485.9
1554600_s_at	FLmRNA	gb:BC033088.1		Similar to lamin A/C	7567.7	7682.5	8386	11235.8	15608.4	11732.2	3866	9411.4	15231	14300.6	7187.6	8234.5
1554602_at	FLmRNA	gb:BC017770.1		Unknown (protein for MGC:22221)	170.2	188.3	23.9	170.4	470.9	214.2	89.6	174.3	45.6	200.5	100.6	191.8
1554606_at	FLmRNA	gb:BC040527.1		Unknown (protein for MGC:39578)	280.2	279.6	259.3	512.3	302.2	225.5	503.1	193.6	280.5	155.2	301.1	177.9
1554609_at	FLmRNA	gb:BC019340.1		Unknown (protein for MGC:12965)	155.6	110.7	314.7	103.8	117.1	176.8	136.5	127.7	158.7	100.6	158.3	213.8
1554614_a_at	FLmRNA	gb:AB051233.1	PTBLP	PTB-like protein S	100	162.9	130.5	163.5	202.7	181.2	183.2	187.6	106	264.8	238.8	128.1
1554616_at	FLmRNA	gb:BC034528.1		Similar to serine (or cysteine) proteinaseinhibitor, clade B (ovalbumin), member 8	283.6	267	195.6	143.9	188.2	219	435.6	184.1	313.2	211.4	210.7	342.1
1554619_at	FLmRNA	gb:BC038230.1		Similar to RIKEN cDNA 2900024O10 gene	113.1	108.8	56.2	97.4	72.6	19	79.6	22.8	71.6	50.8	71.7	36.4
1554621_at	FLmRNA	gb:BC022297.1		Similar to diacylglycerol kinase, epsilon(64kD)	55.5	111.5	6	48	4.2	3.6	113.4	42.4	122.7	77	23.8	110.7
1554624_a_at	FLmRNA	gb:BC025286.1		Similar to signal-regulatory protein beta 1	91.7	60.6	6.6	63.8	8.2	9.6	88.4	47.3	8.6	74.1	116	79.9
1554627_a_at	FLmRNA	gb:BC012291.1		Similar to CGI-18 protein	903.6	1073.4	2885.8	703.4	1129.8	1204.3	665.3	924.3	1237.2	1030.5	924.2	1054
1554628_at	FLmRNA	gb:BC028974.1		similar to zinc finger protein 14 (KOX 6);GIOT-4 for gonadotropin inducible transcriptionrepressor-4	386.8	368.4	177.6	404.1	238.4	414.6	321.8	350.5	329.8	265.6	305.2	270.5
1554631_at	FLmRNA	gb:BC007023.1		Similar to ataxia telangiectasia mutated(includes complementation groups A, C and D)	220.5	222.8	211.8	113.5	273.5	171.1	323.8	159.8	239.1	181.6	140.6	130.6
1554634_at	FLmRNA	gb:BC039256.1		Similar to androgen-induced prostateproliferative shutoff associated protein	27.5	54.1	58.8	3.4	51.3	4	15.2	34.9	40.3	44.1	41.1	39.5
1554636_at	FLmRNA	gb:BC032569.1		similar to HC6	75.4	53.3	3.1	24	19.5	31.9	5.7	13	3.5	4.1	29.2	2
1554637_a_at	FLmRNA	gb:BC015066.1		core-binding factor, runt domain, alpha subunit2; translocated to, 2	282	324.4	225	85.8	305	271.6	446.7	243.8	243.4	307.5	281.8	82.7
1554638_at	FLmRNA	gb:BC032227.1		Similar to endosome-associated FYVE-domainprotein	452.3	341.5	168.5	61.6	84.2	87.2	39.6	198.7	58	121.3	111.3	84.3
1554640_at	FLmRNA	gb:BC039306.1		Similar to paralemmin 2	131.3	154	38.2	219.8	129.3	85.8	105.1	90.5	46	130.5	48.7	253.4
1554642_at	FLmRNA	gb:BC015416.1		Similar to hypothetical protein DKFZp434C135	268.4	217.7	111.1	84.5	58.6	100.5	261	182	171.1	231.8	213.5	199
1554646_at	FLmRNA	gb:BC041563.1		Similar to oxysterol binding protein-like 1A	476.3	488.5	611	273.3	228.4	316.5	21.7	668.5	195.7	240.8	380.7	165.2
1554649_at	FLmRNA	gb:BC012026.1		Unknown (protein for MGC:21717)	131.3	186.6	464.4	141.4	128.6	142.5	214.5	152.7	253.5	301.9	232	123.2
1554657_a_at	FLmRNA	gb:BC031674.1		Similar to LOC200257	642.2	276.6	15.3	33.4	104	12.5	36.6	5.5	26.4	14.8	15.4	65.1
1554660_a_at	FLmRNA	gb:BC036200.1		Similar to hypothetical protein FLJ32001	158.2	196.2	279.2	359.2	168.5	555.5	496.5	141.6	230.4	261.6	176.9	77.6
1554661_s_at	FLmRNA	gb:BC036200.1		Similar to hypothetical protein FLJ32001	383.8	441.6	755.4	800.3	473.8	976.3	955.6	278.6	763.6	911	513.4	384.8
1554665_at	FLmRNA	gb:BC027922.1		Similar to hypothetical protein FLJ20070	8.5	2.4	39.8	32.5	44.8	97.5	141.1	8.4	7.6	36.6	7.3	26.6
1554667_s_at	FLmRNA	gb:BC025250.1	FLJ13984	hypothetical protein FLJ13984	723.6	774.1	340.1	1722.3	642.3	1663	655.4	834.6	1254.9	698.7	844.9	975.5
1554670_at	FLmRNA	gb:BC029388.1		Unknown (protein for MGC:32597)	296	266.6	334.9	144.7	125.7	306.9	196.4	471.9	120.2	206.1	277.7	72.4
1554672_at	FLmRNA	gb:BC013912.1		Similar to hypothetical protein FLJ12571	85.3	111.7	56.4	93.2	50.9	95.8	134.6	105.3	105.9	75.1	70.9	95.7
1554677_s_at	FLmRNA	gb:AF479814.1	CKLFSF4	chemokine-like factor super family 4 isoform 2	153.7	157.1	171.3	202.5	349.1	30.1	251	176	140.9	95	190.6	123.9
1554678_s_at	FLmRNA	gb:AB066484.1	hnrpdl	JKTBP1delta6	3036	3742.1	1894.6	3984.6	2795.6	2949.7	2895.6	4136.1	4860.3	3484.1	3640.4	4255.5
1554679_a_at	FLmRNA	gb:AF317417.1	LAPTM4beta	lysosomal-associated transmembrane protein 4beta	11293.7	10934.5	8874.5	5403	6570.2	9399.5	4787.9	7302	11751.3	8448.4	11754.4	7374.4
1554685_a_at	FLmRNA	gb:BC020256.1		Unknown (protein for MGC:32071)	19.7	14.7	21	8.5	14.8	19.7	132.1	8.4	801.5	225.6	14.4	121.3
1554686_at	FLmRNA	gb:BC008370.1		staufen (Drosophila, RNA-binding protein)homolog 2	55.4	55.3	58.4	5.6	33.6	66.4	15.3	27	55.9	45.1	60.6	21.6
1554689_a_at	FLmRNA	gb:BC034018.1		neuroligin	135.5	35.2	81	59.3	220.2	586.9	244.6	15.3	495.4	289	82.7	11.6
1554690_a_at	FLmRNA	gb:BC041391.1		Similar to transforming, acidic coiled-coilcontaining protein 1	331.9	497.8	159.9	87.2	285.5	12.3	67.8	675.2	454.6	362.4	304.6	232.5
1554691_a_at	FLmRNA	gb:BC008037.1		Unknown (protein for MGC:1214)	2668	2832.5	5701	1243.4	2770	4038.8	2293.8	4233.3	2104.6	2195.1	8107.7	1562.2
1554692_at	FLmRNA	gb:BC013112.2		Unknown (protein for MGC:9492)	49.3	106.8	57.6	7.9	131.2	76.1	162.9	61.1	84	52.2	49.9	141.4
1554696_s_at	FLmRNA	gb:AB077208.1	TS	thymidylate synthase	4541	3440.5	357.3	2341.6	1684.4	660.7	558	9734.7	5491.6	8539.5	8685.4	3675.8
1554697_at	FLmRNA	gb:AF488803.1	ADAMTS9	a disintegrin-like and metalloprotease withthrombospondin type 1 motifs 9B	14	95	70.9	94	284.2	753.1	2775.1	13.1	293.5	266.3	1310.2	404.1
1554701_a_at	FLmRNA	gb:BC028290.1		Unknown (protein for MGC:25062)	9644.6	9228.2	2555	152.2	255.7	1985.3	807.1	3480.3	427.8	241.1	6924.9	391.1
1554703_at	FLmRNA	gb:BC040474.1		Similar to Rho guanine nucleotide exchangefactor (GEF) 10	8.3	65.9	140.6	91.9	192.8	56.6	245.5	150.7	135.1	211.8	110.8	165.5
1554704_at	FLmRNA	gb:BC033179.1		Unknown (protein for MGC:45813)	191.5	93.3	57.1	402.1	383	100.5	167	159.4	227.6	207.3	110.9	168.5
1554707_at	FLmRNA	gb:BC034293.1		Similar to hypothetical protein FLJ10058	66.8	40	13.3	53.1	6.5	76.7	107.3	50.1	140.2	54.5	68.9	76.4
1554711_at	FLmRNA	gb:BC043367.1		Similar to hypothetical protein LOC51063	12.2	15.7	31.3	225.4	42.4	19.4	25.5	8.3	9.2	11	16	9.2
1554712_a_at	FLmRNA	gb:BC016789.1		Unknown (protein for MGC:24011)	114.4	137.1	46	67.1	99.3	55.7	26.5	46.9	116.7	97.3	57.4	137.5
1554717_a_at	FLmRNA	gb:BC008390.1		phosphodiesterase 4D, cAMP-specific (dunce(Drosophila)-homolog phosphodiesterase E3)	88.9	122.8	95	70.8	31.9	133.2	90.9	40.6	12.2	72.7	142.8	24.1
1554721_a_at	FLmRNA	gb:AF040701.1	TAFII150	TATA binding protein associated factor	868.1	860.8	658.5	753.7	1094	651.5	1131.7	726.1	951.8	1001.2	707.8	730.6
1554724_at	FLmRNA	gb:BC036083.1		Similar to solute carrier family 6(neurotransmitter transporter, GABA), member 11	56.4	55.5	2.1	3.2	4.7	4.2	14.1	33.1	8.1	26.6	48.3	58.7
1554726_at	FLmRNA	gb:AY099353.1	VIK	vav-1 interacting Kruppel-like protein	273.9	345.6	188.7	858.3	271.5	380.8	755.8	58.6	585	536.2	218	169.1
1554730_at	FLmRNA	gb:BC030005.1		Unknown (protein for MGC:16292)	232.6	261.2	175.5	81.4	142.2	155.8	221.3	170.3	200.5	263.8	163.3	208
1554737_at	FLmRNA	gb:AF193046.1	PP187	unknown	18.7	83.1	54.5	72.5	74.2	126.3	252.4	39.3	6.2	62.9	61.2	73.9
1554739_at	FLmRNA	gb:BC032544.1		Similar to intracisternal A particle-promotedpolypeptide	53	9.8	60.3	6.1	34.7	10.1	143.3	39.5	4	55.8	103.6	50.6
1554740_a_at	FLmRNA	gb:BC032544.1		Similar to intracisternal A particle-promotedpolypeptide	457.6	454.3	660	415.5	447.3	221.5	438.4	324.9	630.3	576.5	718.7	480.1
1554741_s_at	FLmRNA	gb:AF523265.1		unknown protein	59.6	75.9	62.1	89.3	142.6	146.3	342.7	86.9	140.4	91.6	114.8	44.4
1554742_at	FLmRNA	gb:BC008410.1		Similar to postmeiotic segregation increased (S.cerevisiae) 1	86.1	32.3	57.2	63.3	31.6	178.9	65.5	58.4	8.7	52.1	15.5	31.3
1554743_x_at	FLmRNA	gb:BC008410.1		Similar to postmeiotic segregation increased (S.cerevisiae) 1	49.4	36.1	118.4	62.3	42.6	242.8	23.9	54.3	74.7	69.8	95.8	37.9
1554747_a_at	FLmRNA	gb:BC033559.1		Similar to neural precursor cell expressed,developmentally down-regulated 5	3166.3	3433.5	2418.8	3472.4	5721.2	2838.5	4974.9	2477.8	4859.9	4906.3	4227.4	2636.1
1554757_a_at	FLmRNA	gb:AF273055.1		CTCL tumor antigen HD-CL-02	504	610.8	346.5	720.7	593.1	369.5	267.3	216.4	712.7	1062.4	366.8	266.6
1554758_a_at	FLmRNA	gb:AY078166.1		MIC2L1 isoform E3-E4	276.9	237.5	85.4	87.6	267.7	19	349.8	62.7	219.9	133.9	213.8	155.4
1554761_a_at	FLmRNA	gb:BC010850.1		Unknown (protein for MGC:8865)	308.2	424.1	391.1	430.7	418.7	401.4	580.9	687	967.4	649.9	539.8	464.4
1554762_a_at	FLmRNA	gb:BC017957.1	FLJ22029	hypothetical protein FLJ22029	592.1	704.8	543.6	1112.7	969.3	530.4	720.4	481.9	524.3	692.9	539.4	536.5
1554766_s_at	FLmRNA	gb:BC018440.1		Unknown (protein for MGC:21751)	95.5	52.5	55.6	11.4	74.2	35	163.7	27.8	131.6	62.5	64.6	49.7
1554767_s_at	FLmRNA	gb:BC013155.1		Unknown (protein for MGC:8826)	531.2	466.7	214.1	362.7	401	204.8	315.1	317.6	315.9	366	571	209.6
1554768_a_at	FLmRNA	gb:AF394735.1	MAD2L1	MAD2 mitotic arrest deficient-like 1 variant	2406.5	2313	427.3	5768.9	1379	479.8	543.9	4554.5	3919.8	4429.5	3079.1	3700.6
1554769_at	FLmRNA	gb:BC040642.1		Similar to hypothetical protein FLJ32130	46.7	76.6	111.6	51.6	91.8	117.3	84.1	31.1	79.7	74	54	72.7
1554770_x_at	FLmRNA	gb:BC040642.1		Similar to hypothetical protein FLJ32130	80.2	44.6	188.5	60.7	82.5	78	124.6	27.1	85	73.5	35.7	91.2
1554772_at	FLmRNA	gb:BC036407.1		similar to nuclear factor	78.5	95.8	27	41.7	71.8	87.2	14.1	29.3	67.3	94.9	79.2	81.9
1554774_at	FLmRNA	gb:AB083191.1	mina53	Mina53 form-3	183.1	278.2	400.4	498.6	222.4	380.6	276.7	178.1	238.4	22.1	349	171.5
1554778_at	FLmRNA	gb:BC038806.1		Similar to hypothetical protein FLJ21791	30.2	30	54.7	10.6	2.5	29.8	7.3	15.1	20	11.9	13.8	14.6
1554780_a_at	FLmRNA	gb:BC032334.1		Unknown (protein for MGC:40477)	753.4	791.8	523.9	442.7	801.1	330.5	493.9	264.9	1271.1	725.2	515.7	686.7
1554781_at	FLmRNA	gb:BC029465.1		LOC153163	86.5	70.2	53.4	62.4	11.9	114.3	109.9	73	77.2	34.4	72.7	57.8
1554783_s_at	FLmRNA	gb:AF486838.1		guanine nucleotide exchange factor GEF-H1	221.3	203.5	1353.8	2140.6	784.5	1217	434.5	245.2	177.7	323.2	233.8	136.6
1554784_at	FLmRNA	gb:BC036569.1		Unknown (protein for MGC:41894)	47.1	71.7	84	46.5	23.6	74	211.4	76.9	70.4	39.9	86.3	45.9
1554785_at	FLmRNA	gb:BC018663.1		Unknown (protein for MGC:2462)	93.7	91.7	74	69.2	152.9	46.7	52.2	58.8	77.6	78.7	62.8	100.2
1554786_at	FLmRNA	gb:BC027951.1		Similar to chromosome 20 open reading frame 32	127.3	57.2	46	20.2	98.2	41.1	27.3	28.3	84.4	62.9	72.3	57.9
1554789_a_at	FLmRNA	gb:AB085825.1	HSPDE8B2	phosphodiestearse 8B2	56.7	9.2	74.8	28.1	145.7	13.2	89.4	45.3	56.3	48	60.5	89.6
1554791_a_at	FLmRNA	gb:BC032837.1		Similar to hypothetical protein FLJ23861	190.5	173.7	87.7	123.5	219.9	130	281	162.7	196.9	266.5	119.8	115.6
1554793_at	FLmRNA	gb:BC014029.1		Unknown (protein for MGC:19944)	1.8	42.1	5.7	11.1	3.6	38.3	5.1	38.8	12.7	26.1	21.1	33.8
1554794_a_at	FLmRNA	gb:BC014029.1		Unknown (protein for MGC:19944)	467.9	510.9	323.9	615.1	575.4	395.4	808.2	738	828	654.7	1125.2	502
1554795_a_at	FLmRNA	gb:BC019895.1		Unknown (protein for MGC:29892)	56.3	68.7	643.7	275.5	744.8	125.8	292.2	96.3	471.1	990.1	23.6	220.8
1554800_at	FLmRNA	gb:BC028064.1		RAB39, member RAS oncogene family	266.5	212.8	181.5	128.8	12.1	132.8	197.4	133.8	138.8	115.1	280	245.9
1554804_a_at	FLmRNA	gb:BC030524.1		similar to claudin 19	540.1	413.6	476.9	345.1	253	346	300.9	203.3	437.5	151.3	416.2	140.3
1554805_at	FLmRNA	gb:BC030524.1		similar to claudin 19	300.7	201.2	144.1	91.9	168.8	161.1	202.9	83.3	227.1	132.5	198.2	166.1
1554806_a_at	FLmRNA	gb:BC040456.1		Similar to F-box only protein 8	809.6	875.5	1116.9	921.9	1113.3	612.8	887.7	537.3	778.2	450.8	547.7	549.8
1554807_a_at	FLmRNA	gb:BC016825.1		Unknown (protein for MGC:24557)	1571.5	1656.6	1666	885.7	490.2	799.4	765.4	488	450.7	319.3	1073.4	175.6
1554809_at	FLmRNA	gb:BC031673.1		Unknown (protein for MGC:35057)	403.3	435.1	361.3	257.9	431	404.1	726.6	335.4	286	366.6	526.7	356
1554812_at	FLmRNA	gb:BC020838.1		Unknown (protein for MGC:23949)	134.1	119.5	51.6	34	7.1	52.3	128	56.8	247.4	297.3	320.6	105.4
1554821_a_at	FLmRNA	gb:BC015030.1		Ac-like transposable element	333.4	398.8	111.9	300.4	102.9	217.7	269.2	279.2	185.9	124.6	177.1	119.9
1554824_at	FLmRNA	gb:BC026081.1		similar to zinc finger protein	51.5	82.8	36.5	33.7	22.1	79.2	176.8	42.9	52.5	52	38.8	48.6
1554830_a_at	FLmRNA	gb:AF262322.1		pHYDE II	51.6	37.7	165.9	618.2	297.9	589.4	171.7	183.7	448.3	254.1	40	626.4
1554831_x_at	FLmRNA	gb:BC030659.1		Unknown (protein for MGC:33354)	131.1	87.8	64.2	44	50.7	90.3	17.9	31.2	22.3	22.4	23.3	44
1554835_a_at	FLmRNA	gb:BC028058.1		UDP-GlcNAc:betaGalbeta-1,3-N-acetylglucosaminyltransferase 5	144.5	173.4	152.7	981.8	732.7	96.9	313	80.5	582.2	402	207.5	223.6
1554837_a_at	FLmRNA	gb:BC041158.1		Similar to cytochrome P450, subfamily IVA,polypeptide 11	69.7	169.4	149.6	124.5	168	144.4	143	174.3	32.5	132.3	190.2	102.8
1554839_at	FLmRNA	gb:BC043599.1		Similar to cell death activator CIDE-3	188.4	337.5	200.8	194.1	109	296.9	267.2	156.6	282.8	232.5	302.4	201.8
1554840_at	FLmRNA	gb:AF547222.1		putative anti-CNG alpha 1 cation channeltranslation product	48.3	96.8	40	53.5	73.9	91.2	143.3	59.7	157.2	133.7	97.6	124
1554841_at	FLmRNA	gb:BC032771.1		Similar to RIKEN cDNA 1110019K23 gene	9.1	48	37.3	84.2	46	19	98.1	50	104.6	72.6	53.2	21.4
1554844_at	FLmRNA	gb:BC041667.1		Similar to eyes absent homolog 3 (Drosophila)	14	62.5	32.8	8.4	33.4	21.9	182.7	7.6	7.2	57.5	95.3	47.6
1554850_at	FLmRNA	gb:BC009862.1		Unknown (protein for MGC:16379)	271.1	162	117.2	32.3	41.1	78.1	323.2	50.8	76.4	82.4	89.2	142.5
1554852_a_at	FLmRNA	gb:BC031632.1		Similar to KIAA1257 protein	137.6	142	77.5	127.4	71.5	78.1	293.1	105.4	173.4	169.9	152.9	97.4
1554860_at	FLmRNA	gb:AF394064.1		dual specificity phosphatase 1	216.4	286.2	103.2	43.5	147.9	118.6	234	99.9	120.2	57	144.3	138.1
1554864_a_at	FLmRNA	gb:AF248634.1	SDC3	syndecan 3	337.8	237.8	555.3	40.4	159.5	494.1	512.8	260.7	434.2	453.3	302.1	245.2
1554866_at	FLmRNA	gb:BC030952.1		Similar to hypothetical protein FLJ22104	13	74.7	72.8	15.5	38.2	101.6	107.5	34.4	64.5	54.4	54.6	60.9
1554867_a_at	FLmRNA	gb:BC038838.1		Similar to mesenchymal stem cell protein DSC54	189.1	113	12.6	24.4	297.4	24.4	76.1	106.3	151.8	96	156.5	41.5
1554868_s_at	FLmRNA	gb:BC013916.1		Similar to PEST-containing nuclear protein	3719.4	3808.8	4634.1	4824.2	4755.8	4305.1	3582.4	3513.2	3420.9	3125.8	3748.5	2277.3
1554869_at	FLmRNA	gb:BC018044.1		Similar to KIAA0982 protein	76.2	153.3	116.9	125	195.3	163	182.2	108.1	150.3	80	164.3	106.7
1554873_at	FLmRNA	gb:BC029445.1		Similar to RIKEN cDNA 4930413O22 gene	104.2	115.9	73.5	138.1	49.3	9	185.3	103.1	144.7	117.5	104.1	130.4
1554874_at	FLmRNA	gb:BC012503.1		Similar to microphthalmia-associatedtranscription factor	113.4	99.9	94.8	2.3	17.8	29.3	60.3	160.3	11.6	36.7	85	7.9
1554878_a_at	FLmRNA	gb:BC009712.1		Similar to ATP-binding cassette, sub-family D(ALD), member 3	2042.7	2435.8	594	847.2	1036.7	561.3	771.3	573	1183.9	1384.7	1440.7	975.5
1554882_at	FLmRNA	gb:BC009793.1		Cockayne syndrome 1 (classical)	7.6	35.3	79	2.1	3.1	28.3	15.5	30.8	8	43.8	53.7	20.5
1554883_a_at	FLmRNA	gb:BC009793.1		Cockayne syndrome 1 (classical)	230.3	312	429	180.3	433	408.1	614.9	319.6	457.9	727.8	499.1	257.2
1554885_a_at	FLmRNA	gb:BC017833.1		Similar to primase, polypeptide 2A (58kD)	261.1	303.1	138.7	257.5	208	200.1	134.9	181.4	205.1	304.4	327.7	239.9
1554889_at	FLmRNA	gb:BC015944.1		Similar to cytotoxic granule-associatedRNA-binding protein 1	52.7	38.6	15.4	26.4	22.6	4.7	19.8	28.9	66.8	5	63	70.5
1554890_a_at	FLmRNA	gb:BC015944.1		Similar to cytotoxic granule-associatedRNA-binding protein 1	333	507.8	306.4	332.6	721.5	150.5	349.3	385.7	311.5	341.9	513.7	196.3
1554894_a_at	FLmRNA	gb:AF499009.1	DCOHM	HNF1-alpha dimerization cofactor	297.4	282.7	123.8	475.4	261.8	119.1	179.9	115.1	179.5	199.7	306.4	235.3
1554905_x_at	FLmRNA	gb:BC033851.1		Similar to hypothetical protein FKSG44	115.8	758.7	424.2	144.7	442.2	88.2	487	313.3	317.6	607.6	99.7	762.2
1554906_a_at	FLmRNA	gb:BC029395.1		Similar to M-phase phosphoprotein 6	124.4	99.2	27.3	25.8	72	37.8	71.9	51.9	8.8	54.1	12.5	39.1
1554907_a_at	FLmRNA	gb:BC028351.1		Similar to hypothetical protein DKFZp434L0850	6.7	47.4	95.6	31.6	34.6	99.1	45	99.1	85	97	54.6	60.2
1554914_at	FLmRNA	gb:BC034571.1		similar to phospholipase A2, group IVB(cytosolic)	135.9	82.4	85.3	113.6	44.8	130.2	23.8	102.4	186.4	109.6	91.5	91.4
1554915_a_at	FLmRNA	gb:BC034978.1		Unknown (protein for MGC:26962)	435.8	587.4	370.5	1107.1	387.9	797.4	376	1389.5	550.1	347.9	1249	384.5
1554916_a_at	FLmRNA	gb:BC043351.1		jerky homolog (mouse)	121.2	156.2	114	131.3	174	82.2	151.7	75.9	215.3	148.1	243.7	182.8
1554918_a_at	FLmRNA	gb:BC041560.1		Similar to ATP-binding cassette, sub-family C(CFTR/MRP), member 4	549.4	527.1	199.4	548.5	797.3	626.9	237.5	197.5	491.8	269.4	335.9	664.6
1554919_s_at	FLmRNA	gb:BC036351.1		Unknown (protein for MGC:35187)	140.5	141.5	123.2	40.3	67.8	68.9	357.9	88.6	80.7	142	116.6	59.6
1554921_a_at	FLmRNA	gb:BC020726.1		Unknown (protein for MGC:22531)	19.7	279.5	4.2	79.2	4.4	84.6	79	9	6.2	51.8	9.7	60.4
1554922_at	FLmRNA	gb:BC042500.1		Similar to zinc finger protein 43 (HTF6)	2.6	73	27.1	23.9	72.4	52.4	117.5	20.3	21.4	72.1	3.3	53.8
1554929_at	FLmRNA	gb:BC035583.1		Similar to KIAA0999 protein	38.6	71.9	2.1	59.2	5.6	4.7	17.8	38.4	9	98	46.4	9
1554930_a_at	FLmRNA	gb:AB049740.2		alpha 1,6-fucosyltransferase	544.9	512.3	679.2	898.7	2581.8	773.4	602.4	390	561.1	852.8	674.1	705.4
1554943_at	FLmRNA	gb:BC017303.1		Similar to villin 1	170.8	135.5	190.1	78.2	141	134.4	301.7	135.5	169.8	161.5	49.5	144.2
1554945_x_at	FLmRNA	gb:BC017303.1		Similar to villin 1	170.5	139.9	87.3	154.8	84.8	53.3	39.5	175.7	141.3	215.4	179.7	87.4
1554946_at	FLmRNA	gb:BC007399.1		Unknown (protein for MGC:16308)	2.6	7	11	7	12.9	79.8	20.1	66.9	12.2	8	49.8	48.4
1554947_at	FLmRNA	gb:BC010942.1		Similar to acetyl-Coenzyme A acetyltransferase 1(acetoacetyl Coenzyme A thiolase)	35.6	38.4	51.2	48.2	9.1	66	180.1	4.1	28.9	31.6	8.1	46.8
1554948_at	FLmRNA	gb:BC034024.1		Similar to hypothetical protein PRO2852	35.2	127.8	58.9	66.7	128.9	172.7	56.3	268.4	145.2	77.5	76.3	157.9
1554951_at	FLmRNA	gb:BC008216.1		Similar to proline-serine-threoninephosphatase-interacting protein 2	51.4	82.1	98.5	10.6	71.2	6.7	126.9	66.6	28.3	99.7	74.2	53.6
1554954_at	FLmRNA	gb:BC016690.1	C21orf90	chromosome 21 open reading frame 90	78.8	241.6	191	31.3	33.4	397.8	140.1	93.2	78.2	117.8	118.3	268.2
1554957_at	FLmRNA	gb:BC008359.1		Unknown (protein for MGC:16021)	106.3	165.3	86	96.3	90.7	43.4	139.4	45.5	125.7	99.9	90.4	95.3
1554962_a_at	FLmRNA	gb:AF359241.1	FGFR4	soluble truncated fibroblast growth factorreceptor 4	41.6	168.2	183.5	30.5	159.8	163.2	80.5	259.3	157	306.4	43.8	132.2
1554963_at	FLmRNA	gb:BC033959.1		similar to Alu subfamily SQ sequencecontamination warning entry	173.4	100	9.4	12.1	19.5	8.5	21.7	22.1	28	27.8	8.4	40.3
1554964_x_at	FLmRNA	gb:BC033959.1		similar to Alu subfamily SQ sequencecontamination warning entry	147.7	36.1	28.7	19.5	84.5	4.2	20.1	40.7	20	53.6	16.2	21.2
1554972_at	FLmRNA	gb:BC024651.1		similar to PRO2550	76.3	118.2	74	57.6	74	75.6	131.3	21.6	137.3	78.9	18	159.6
1554973_a_at	FLmRNA	gb:BC018748.1		Unknown (protein for MGC:31940)	56.7	134.4	169	292.6	341.9	125.7	235.5	89.5	95.5	175	45.4	50.8
1554980_a_at	FLmRNA	gb:AB066566.1	ATF3	activating transcription factor 3 delta Zip2	334.8	381.4	870.4	1719.4	902.6	1160.7	570.7	172.3	610.8	632.9	523.7	345.6
1554983_at	FLmRNA	gb:BC009878.1		Unknown (protein for MGC:16470)	45.4	101.6	44.7	67.9	25.7	107.7	167.4	103.7	24.7	167.7	47.7	80.4
1554985_at	FLmRNA	gb:BC031580.1		similar to Alu subfamily SQ sequencecontamination warning entry	80.6	102.7	84.4	97.7	42.3	125.6	228.5	65.2	57.7	90	79.7	62.7
1554986_a_at	FLmRNA	gb:BC031620.1		Similar to KIAA0254 gene product	567.8	580.3	559	333.8	273.4	304.4	669.2	293.7	407.8	305.3	317.6	304.1
1554987_at	FLmRNA	gb:AB027133.1	MEA-2	male enhanced antigen-2	189	270	210.5	117.9	96.9	188.4	197.7	144	194.6	148.5	152.8	249
1554994_at	FLmRNA	gb:BC037344.1		Similar to recombination activating gene 1	11	16.6	9.5	31.2	22.3	14	23.3	16.1	57.3	11.8	51.3	30.3
1554997_a_at	FLmRNA	gb:AY151286.1		cyclooxygenase 2b	76.7	74.7	54.6	73.6	1449.7	241.1	1011	28.6	680.1	162.3	83.2	37.1
1555001_at	FLmRNA	gb:BC034228.1		similar to data source:SPTR, source key:Q9UNJ2,evidence:ISS homolog to MYOSIN-IXA putative	90.3	180.1	63.1	59.8	26.8	86.9	63.4	95.4	77.7	106.5	99.5	120.5
1555004_a_at	FLmRNA	gb:BC032247.1		Similar to retinoblastoma-like 1 (p107)	229.6	174.2	59.7	145.9	111.2	69.7	165.1	287.5	483.3	168	398.5	227.4
1555007_s_at	FLmRNA	gb:BC036233.1		Similar to hypothetical protein MGC33630	33.2	105.8	142.6	127.4	144.3	223.8	197.9	145.6	148.9	135.2	130.1	141
1555009_a_at	FLmRNA	gb:BC043277.1		Similar to synaptojanin 2	20.2	194.3	11.9	179.8	506.5	151.5	336.7	159.4	399.2	304.7	129.3	148.7
1555014_x_at	FLmRNA	gb:AB062488.1	OK/SW-cl.92	OK/SW-CL.92	66.8	129.3	91	25.9	77.9	124.3	83.6	89.4	78.4	33.3	115.2	74.7
1555015_a_at	FLmRNA	gb:BC043295.1		zinc finger protein 398	428.3	448.1	254.7	697.5	501.2	221.9	564.4	355.4	593.6	429.1	548	363.4
1555016_at	FLmRNA	gb:BC040272.1		Similar to interleukin 16	493.4	414.8	410.1	223	367.2	295.6	533.4	193.2	269.6	231.8	325.4	277.5
1555018_at	FLmRNA	gb:BC030717.1		olfactory receptor, family 2, subfamily C,member 3	43.1	50.4	64	12.2	11.3	44.5	76	18.9	37.2	25.8	20.4	2.7
1555019_at	FLmRNA	gb:BC038799.1		Similar to MT-protocadherin	91.4	15.6	24.7	11.7	133.5	13.6	51.7	98.9	24.5	49	12.9	59.4
1555021_a_at	FLmRNA	gb:AB052950.1	SREC	SREC-5	184.6	103.8	126.8	110.9	101.5	123.5	242.6	148.8	221.3	122	122.6	158.3
1555022_at	FLmRNA	gb:AF464736.1		RGS12TS isoform 2	153.2	234.4	66.7	43.5	101.1	17.6	130.2	132.1	29.6	99.5	67.1	86.1
1555024_at	FLmRNA	gb:BC036029.1		Similar to a disintegrin and metalloproteinasedomain 22	81.9	40	48.9	35.7	46.8	96.4	103.9	55.4	58.2	85.1	35.7	58.6
1555037_a_at	FLmRNA	gb:BC012846.1		Unknown (protein for MGC:21176)	5531.4	7001.9	10838	4398.8	10339.2	12794	4681.7	10405.5	6800.7	8725.4	8604.3	6198.8
1555039_a_at	FLmRNA	gb:AY133679.1	ABCC4	ATP-binding cassette subfamily C member 4variant 1	312.8	334.4	209.5	259.5	543.1	350.5	266.1	180.3	320.8	185.7	236.5	388.9
1555040_at	FLmRNA	gb:BC028195.1		Similar to LOC160680	114	78.7	25.6	67.7	79.1	67.2	87.5	40.5	62.5	77.5	102.8	64.5
1555041_a_at	FLmRNA	gb:M29276.1	NAGA	alpha-N-acetylgalactosaminidase	2305.7	2256.9	2390.8	686.4	919.9	1494.2	1035.4	2028.3	2003.9	1237.2	2047	1782.5
1555042_at	FLmRNA	gb:BC034740.1		Similar to transient receptor potential cationchannel, subfamily V, member 5	121.5	159.3	61.3	75	73.8	68.4	245.2	45.6	121	190.3	122.7	119.5
1555058_a_at	FLmRNA	gb:BC034621.1		similar to KIAA0205 gene product	426.7	613.6	733.6	1288.3	1176.2	1043.2	604.4	552.2	854.5	565.6	520.9	563.8
1555063_at	FLmRNA	gb:BC029495.1		Unknown (protein for MGC:33104)	88.3	145.2	178	146.7	46.9	120.3	294	95.1	198.5	144	175.5	92.1
1555065_x_at	FLmRNA	gb:BC029495.1		Unknown (protein for MGC:33104)	200	50.4	38.3	92.6	106.5	19.9	307.8	125.3	29.3	118.2	128	88.8
1555074_a_at	FLmRNA	gb:BC043409.1		Similar to potassium voltage-gated channel,subfamily H (eag-related), member 5	48.4	36.1	43	12.2	51	110.4	269.3	59.3	116.2	67.9	63.9	76.2
1555076_at	FLmRNA	gb:BC039591.1		Similar to KIAA0053 gene product	278.3	128.7	138.4	138.9	267	52.2	360.4	213.4	391.8	325.6	294.1	233.1
1555078_at	FLmRNA	gb:BC036762.1		Unknown (protein for MGC:46336)	146.6	150.6	242.6	87.8	337.5	266	296.6	237.1	218.5	195.5	181.2	235
1555082_a_at	FLmRNA	gb:BC028587.1		Unknown (protein for MGC:27011)	212.2	225.2	104.4	150.9	235	22	113.8	47.4	121.9	14.5	158.3	60.4
1555090_x_at	FLmRNA	gb:BC020898.1		Unknown (protein for MGC:24154)	362.9	245.5	371.5	346.3	314.4	615.2	353.6	218.4	258.6	157.1	321.2	225.8
1555091_at	FLmRNA	gb:BC013798.1		Similar to KIAA0015 gene product	152.8	45.4	39.8	19.3	40.1	14.6	29.5	172.2	12.5	24.3	70.7	69.1
1555092_at	FLmRNA	gb:BC028194.1		Unknown (protein for MGC:39884)	311.6	272.5	164.6	151.4	178.2	233.4	403.9	171.4	133.1	289.9	202.7	270.4
1555097_a_at	FLmRNA	gb:BC035694.1		prostaglandin F receptor (FP)	43.4	43.1	4.5	115.9	38.6	67.5	103.3	2.8	133.9	5.9	79.3	61.6
1555098_a_at	FLmRNA	gb:AF465485.1	CACNB2	voltage-gated calcium channel beta2 subunit	38.2	62.8	74.4	62.6	52.2	159.6	75.9	47.8	16	62.4	40.7	78.7
1555105_a_at	FLmRNA	gb:AY124188.1	MIER1	mesoderm induction early response 1 N3-alpha	218.9	225.1	141.3	158.9	396.7	155.6	237.4	289.1	182.2	297.1	416.5	162.7
1555106_a_at	FLmRNA	gb:BC035744.1	HSPC129	hypothetical protein HSPC129	318.4	401.3	133.3	429.7	584.9	339.2	547.9	153.5	516.3	1031	440	291.1
1555107_a_at	FLmRNA	gb:BC021930.1		Unknown (protein for MGC:32072)	139.4	190.9	171.1	116	227.5	174.3	294	137.2	110.8	179.1	155.4	133.9
1555112_a_at	FLmRNA	gb:BC026073.1		Similar to hypothetical protein LOC57821	126.4	120.4	206.3	618.8	262.2	320.5	191.5	55	80.6	211.2	54.1	56.9
1555113_at	FLmRNA	gb:AB053321.1	ALS2CR19		88.8	128.1	29.3	83.9	57.2	61.2	35.9	47	93.4	84.2	95.3	66.7
1555120_at	FLmRNA	gb:BC020749.1		Similar to T cell activation, increased lateexpression	8.6	17.7	75.8	40.7	4.1	75.4	225	77.8	230.6	171.9	37	53.7
1555122_at	FLmRNA	gb:BC026009.1		Unknown (protein for MGC:27480)	179.7	194.1	152.1	78.6	84.3	130.3	212	65.8	194.9	175.7	143.8	113.3
1555123_at	FLmRNA	gb:BC008680.1		Unknown (protein for MGC:9765)	45.7	111	76.4	62.1	290.4	70.5	21.3	35.2	39.3	16.3	80.5	43.9
1555124_at	FLmRNA	gb:BC032412.1		Similar to LOC165204	118.1	97.2	122.5	40.6	96	77.3	145.6	39.9	126.4	103.8	46.7	30.3
1555125_at	FLmRNA	gb:BC030539.1		Similar to chromosome 21 open reading frame 66	453	333.4	197.2	283.3	294.1	293	446.9	286.1	300	437.7	441.5	265.2
1555127_at	FLmRNA	gb:BC036839.1		Unknown (protein for MGC:46441)	95.5	97.2	38.2	6.9	114.9	87	162.6	99	117.1	34.2	195.3	125.4
1555129_at	FLmRNA	gb:BC027254.1		Unknown (protein for MGC:21599)	121.4	127.8	97.8	56.1	137.4	86.2	376.5	89.3	212.2	97.7	108.2	218.7
1555131_a_at	FLmRNA	gb:BC026102.1		Similar to period homolog 3 (Drosophila)	319	386.6	261.1	126.7	109.1	149.6	291.4	269.6	247.3	421.5	379	291.2
1555133_at	FLmRNA	gb:AF494343.1	FAM9A	family with sequence similarity 9, member A	62	37.1	40.3	48.4	25.7	57.5	25.5	39.1	66.1	35.8	7.6	52.3
1555137_a_at	FLmRNA	gb:BC013319.1		Similar to hypothetical protein FLJ11183	12.2	201.7	5	194.6	6.8	2.1	300.1	110.5	133.4	50	47.2	81.4
1555140_a_at	FLmRNA	gb:BC021198.1		BCL2-like 2	475.9	445.7	239.6	289.7	218.2	227.4	430.4	144.8	189	211.9	221.5	217.5
1555141_a_at	FLmRNA	gb:BC022079.1		Unknown (protein for MGC:33403)	60.6	110	80.4	25.2	26.9	30.1	104.1	32.4	49.1	3.8	45.6	36.8
1555145_at	FLmRNA	gb:BC039241.1		Similar to LOC126731	340.2	181.6	200.3	101.6	80	188	155.7	140.2	189.2	134.2	191.4	185.9
1555153_s_at	FLmRNA	gb:BC014311.1		Unknown (protein for MGC:22647)	114.6	162	30.4	25.8	31.9	39.7	178.7	29.7	85.2	65.8	62.1	35.5
1555154_a_at	FLmRNA	gb:AF142421.1	QUAKING	QUAKING isoform 5	549.8	478.3	712	736.1	853.4	1040.7	1254.5	517.8	1508.7	934.5	609.3	729.5
1555155_at	FLmRNA	gb:BC007859.1		Unknown (protein for MGC:14385)	240.8	537.1	158.8	223.6	232.2	116	471.6	121.3	268.6	390.9	503.2	150.6
1555159_at	FLmRNA	gb:BC033057.1		similar to pva1	119.2	86.7	73.8	78.4	61.1	73	29.4	98.8	133	78.3	80.1	127.6
1555163_at	FLmRNA	gb:BC008122.1		Unknown (protein for MGC:18053)	76.3	48.5	87.2	39.9	54.9	74.6	175.1	23.4	57.8	64.2	90.4	85.8
1555167_s_at	FLmRNA	gb:BC020691.1		Similar to pre-B-cell colony-enhancing factor	752.6	1088.4	1035.3	1747.4	1334.7	4802.2	7912	879.3	2651.4	1503.1	876.6	1271.2
1555168_a_at	FLmRNA	gb:BC020200.1		calneuron 1	137.5	156.4	172.3	86.6	197	55.8	250.1	105.8	241.4	218.4	176.5	154.3
1555175_a_at	FLmRNA	gb:BC009738.1		MAWD binding protein	167.9	119.7	237.4	115.4	35.6	91.6	33.2	97.3	18.2	54.4	92.8	50.1
1555181_a_at	FLmRNA	gb:AF425864.1		alpha 2,3-sialyltransferase III type B1+32	1968.5	1803.4	992.8	1393.5	1241.2	957	1052.1	1564.3	1255.3	1358.6	1710.1	1274.7
1555191_a_at	FLmRNA	gb:BC021723.1		Similar to activator of CREM in testis	123	35	8.7	76	125.6	50.4	176	8.6	72.8	91.5	50.9	92
1555192_at	FLmRNA	gb:BC020626.1		Similar to zinc finger protein 277	41.6	9.8	52.3	31	15.2	28.5	40.5	18	10.8	47.3	28.7	20.4
1555193_a_at	FLmRNA	gb:BC020626.1		Similar to zinc finger protein 277	304.5	368.4	463.2	287.5	392.3	786.8	751.8	231.9	395.2	596.4	274.3	281.2
1555194_at	FLmRNA	gb:BC012036.1		Unknown (protein for MGC:21733)	25.1	45.5	91.3	71.6	79.1	58.6	89.6	63.5	93.9	36.9	91.9	60.4
1555198_x_at	FLmRNA	gb:AY039243.1	C21orf58	C21orf58 form A	230	168.1	197.9	118.1	141.4	110.9	181.6	201	179.1	83.9	178.6	150.7
1555201_a_at	FLmRNA	gb:BC012081.1		Unknown (protein for MGC:19984)	749.3	573.6	249.1	1480.7	502.6	697.4	638.7	805	847.4	903.1	664.1	629.7
1555202_a_at	FLmRNA	gb:BC010136.1		Unknown (protein for MGC:19513)	318.6	423.7	309.8	513.7	391.8	370.4	334.2	186.8	344.5	371.2	244.2	258.6
1555205_at	FLmRNA	gb:BC008091.1		Similar to hypothetical protein FLJ20234	113.5	174.8	195.8	191.1	155.9	234.1	319.1	130.8	215	171.2	152.9	160.1
1555206_at	FLmRNA	gb:BC009871.1		Unknown (protein for MGC:16428)	191.1	117.6	83.2	132.2	126.1	163.4	227	70.4	56.5	113.7	216.2	145.5
1555216_a_at	FLmRNA	gb:BC009278.1		Similar to solute carrier family 7 (cationicamino acid transporter, y+ system), member 5	294.6	482.3	809.2	106.9	256.2	326.4	644.8	214.4	278.9	507.8	390.8	369.6
1555217_at	FLmRNA	gb:BC010900.1		Unknown (protein for MGC:13396)	58.9	51.8	9	18.4	37.1	89.8	116.7	24	42.4	79.3	6.2	63.1
1555222_a_at	FLmRNA	gb:BC031827.1		hypothetical gene LOC125194	646.7	854.2	494.1	194.7	497.3	526.2	618.1	544.3	783.8	741.5	460.1	437.3
1555225_at	FLmRNA	gb:BC008306.1		DKFZP586G1722 protein	528.4	658.8	470.4	1809.5	682.4	2013.4	191.5	1363.2	670.1	298.7	582.1	778.4
1555226_s_at	FLmRNA	gb:BC008306.1		DKFZP586G1722 protein	7765.8	8367.7	8389.1	16082.9	12879.9	11394.6	4904.5	8212.4	6289.8	6372	5291.3	5916.4
1555229_a_at	FLmRNA	gb:BC007010.1		complement component 1, s subcomponent	4.6	6.3	790.4	15.9	5.9	135.1	887.7	138.3	1932.5	10.9	32	344.7
1555231_a_at	FLmRNA	gb:AF426267.1	C21orf88	C21orf88 protein form B	17.4	142.2	35.7	65.5	155.4	103.5	64.5	13.2	83.2	43	57.8	29.3
1555233_at	FLmRNA	gb:BC025770.1		Similar to TC10-like Rho GTPase	433.6	350.1	455.2	72.4	84.9	730.4	941.2	1335	2843.6	95.1	681.2	281.4
1555234_a_at	FLmRNA	gb:BC025770.1		Similar to TC10-like Rho GTPase	584.2	395.1	425.1	97.2	91.7	487	775.7	814	1720.3	721.3	447.7	234.1
1555238_at	FLmRNA	gb:AY037555.1	TIP39	tuberoinfundibular 39 residue protein precursor	296.3	564.6	429.6	256.5	385	335.3	709	489.1	437.8	242.2	474.4	490.1
1555240_s_at	FLmRNA	gb:AF493879.1	GNG12	guanine nucleotide binding protein gamma 12	933.3	1180.5	485.6	955.9	434	905	743.4	460.7	1134	1177.9	1606	503.5
1555241_at	FLmRNA	gb:BC032347.1		Similar to hypothetical gene LOC137781	250.2	358.3	128.7	959.2	250.4	322.6	344.4	226.4	527.3	369.3	291.7	679
1555243_x_at	FLmRNA	gb:BC032347.1		Similar to hypothetical gene LOC137781	295.1	332.1	137.7	711.3	209.3	309.8	340.1	239.2	415.3	322.5	232.2	526
1555247_a_at	FLmRNA	gb:AF394782.1		rap guanine nucleotide exchange factor	212	245.5	191	148.2	170	207	192.8	162.4	134.1	181.4	267.8	125
1555248_a_at	FLmRNA	gb:AY082340.1	PRKWNK3	putative protein kinase WNK3	84.4	167	65.9	65.1	104.2	59	341.9	80.8	116.5	95.5	81.3	131
1555250_a_at	FLmRNA	gb:BC036444.1		Similar to KIAA0940 protein	35.5	22.5	36	1.6	23.5	6	62.7	27.9	24.3	33.5	13.5	20.8
1555253_at	FLmRNA	gb:BC036669.1		Unknown (protein for MGC:33431)	33.3	7.5	3.2	1.7	2.1	3.5	18.4	2.1	13.9	5.8	50.3	2.4
1555255_a_at	FLmRNA	gb:AF543190.1		KIAA0377 splice variant 4	390.2	500.1	364.9	272.3	399.6	392.4	209.2	275.8	259.2	377.8	456.6	241.1
1555256_at	FLmRNA	gb:AY152403.1	EVC2	EVC2 protein variant	126	94.5	14.1	30.4	170.1	6	99.1	148.8	122.6	96.3	29.8	130.9
1555259_at	FLmRNA	gb:AF465843.1	HCCS-4	cervical cancer suppressor gene-4 protein	63.1	145.3	25	113.6	73.4	138.7	36	283.7	235.8	129.7	111.5	272.9
1555266_a_at	FLmRNA	gb:BC042999.1		Similar to RIKEN cDNA 4930556B16 gene	585.8	755.5	491.8	989.2	626.2	829.1	672.1	348.6	524.6	473.3	925.3	357.6
1555268_a_at	FLmRNA	gb:BC039263.1		Similar to glutamate receptor, ionotropic, delta1	257.2	167.3	291.7	46.9	190.9	42.7	194.7	105	185.5	59.3	276	723.1
1555270_a_at	FLmRNA	gb:BC030130.1		Wolfram syndrome 1 (wolframin)	622.9	793.5	968	311.6	816.7	193	540.4	395.1	531	289	353.1	482
1555271_a_at	FLmRNA	gb:AB085628.1	hTERT	telomerase reverse transcriptase	157.2	19.6	27.7	142.3	167.8	60.6	224.8	112.4	119.3	81.9	139.6	108.8
1555272_at	FLmRNA	gb:BC044242.1		Similar to hypothetical protein LOC222967	786.8	725.3	539.1	577.9	642.9	583.4	763.1	800.4	938.6	784.1	1003.9	636.9
1555274_a_at	FLmRNA	gb:BC021229.1		Unknown (protein for MGC:14164)	457.8	613.7	526.7	719.1	727.6	583.2	324	376.8	403	663.5	603.2	497.7
1555277_a_at	FLmRNA	gb:AF453528.1		sodium bicarbonate cotransporter 4f	44.2	19	112.7	88	110	182.8	45.5	21.3	26.7	156	61.9	64.3
1555278_a_at	FLmRNA	gb:BC035554.1		Unknown (protein for MGC:40470)	2384.1	2697.9	2025.7	2074	3374.3	1470.1	2868.7	3518.1	2946.8	3390.6	3640.3	2873.6
1555279_at	FLmRNA	gb:BC007934.1		DKFZP434A043 protein	91	146.3	90.8	61.6	247.4	135.3	119.7	155.4	106.8	213.5	184.5	204
1555281_x_at	FLmRNA	gb:BC007934.1		DKFZP434A043 protein	73.9	163.9	167.8	107.2	211.7	157.5	181.9	204.8	126.4	316.9	195.5	211.5
1555288_s_at	FLmRNA	gb:BC023549.1		Unknown (protein for MGC:16590)	496.6	335.1	290.9	199.5	366.4	638.9	535.7	580.9	366.6	285.9	571	657.8
1555289_at	FLmRNA	gb:BC009106.1		Unknown (protein for MGC:17455)	144.8	162.9	128.2	91.5	191.3	182.8	289.5	140.9	143.9	150.1	107.3	87.7
1555291_at	FLmRNA	gb:AY118267.1	TRPV3	vanilloid receptor like 3 protein splice variantb	172.5	171.8	119.6	81.1	15.2	42.7	238.8	86.4	174.8	160.2	102.6	98
1555292_at	FLmRNA	gb:BC019064.1		Similar to hypothetical protein FLJ14743	193	108.4	157.6	86.8	6.1	194.6	63.9	54.4	154.7	69	98.9	201.6
1555294_a_at	FLmRNA	gb:AB053469.1	ELKS	ELKS gamma	264.9	284.6	220.2	239	174.7	215.7	205.8	180	252	241.6	362.7	156.3
1555301_a_at	FLmRNA	gb:BC033718.1		Similar to KIAA0184 protein	207.5	130	74	120.1	181.6	36.3	152.2	90	150.4	86.9	137.8	184.4
1555304_a_at	FLmRNA	gb:AF493798.1	KCNH5	potassium channel splice variant HEAG2b	26.1	154.7	98.7	59.9	22.4	171.3	71.6	61	29.1	74.8	87.3	64.6
1555305_at	FLmRNA	gb:AF155133.1		FOXJ2 forkhead factor isoform FOXJ2.S	93.2	132.6	59.5	70.9	151.5	106.7	201.7	27.6	85.1	147.9	101	141.3
1555306_a_at	FLmRNA	gb:AF521189.1	ECE2	endothelin-converting enzyme-2C	398.8	315.4	449.2	302	369.5	554.3	685.4	444.5	400.8	412.4	450.8	403.9
1555310_a_at	FLmRNA	gb:BC035596.1		p21(CDKN1A)-activated kinase 6	162.2	224.3	178.5	433.3	50.7	121.1	100.4	116.4	259.6	161.7	185.1	119.3
1555311_at	FLmRNA	gb:AF125104.1		RAB22	196.8	252.8	316.3	214.9	222.4	251.2	412.7	130	304.5	147.5	274.6	197
1555313_a_at	FLmRNA	gb:AB085901.1	DBL	DBL proto-oncogene splicing variant 1	284.6	353.2	22.3	2.4	32.2	6.8	57.4	7.7	62.4	24.2	13.1	19.1
1555318_at	FLmRNA	gb:BC026308.1			8.4	2.5	21	16.6	26.7	15.5	122.3	33.8	1.9	31	6.4	6.8
1555319_at	FLmRNA	gb:AB052957.1	FELE-1	soluble form FELE-1	103.8	128.8	125.3	89.8	204	133.8	190	53.2	168.2	167.7	155.4	45.8
1555322_at	FLmRNA	gb:AF193050.1	PP2672	unknown	150.2	160	55.7	82	139.5	101.4	58.7	102.6	159.3	102.1	134.8	114.5
1555325_s_at	FLmRNA	gb:BC046206.1		Similar to zinc finger protein 268	29.6	79.7	139.2	458.8	172.6	255.1	303.9	168.7	171.8	161	224	132.8
1555326_a_at	FLmRNA	gb:AF495383.1	ADAM9	disintegrin/metalloproteinase domain 9 shortprotein precursor	1411.5	1584.2	974	2751.3	3008.6	856.4	1199.8	1114.6	2168.8	3334.2	818.5	1822.1
1555334_s_at	FLmRNA	gb:AF439324.1	ZTL1	zinc transporter ZTL1	1182.1	1144.8	3286.2	1484.7	1978.2	1968.7	2300.7	963.2	1481.2	1706.6	1683.8	1091.4
1555336_a_at	FLmRNA	gb:BC030198.1		Similar to integrin, alpha 9	63.6	230.9	184.6	44.3	104.8	199.5	399.4	115.4	305.3	375	214.6	130.9
1555337_a_at	FLmRNA	gb:AF307097.1		ZNF317-4 protein	536.5	881.1	421.7	476	500.8	896.2	757	502.7	532.9	632.5	581.8	319
1555346_at	FLmRNA	gb:BC037547.1		Unknown (protein for MGC:40517)	103.7	37	2.5	31.3	135	9.5	61.3	2	38.4	22.1	7.7	53.7
1555347_at	FLmRNA	gb:BC033748.1		Similar to expressed sequence AA415817	66.5	128.9	156.2	30.7	56.1	54.1	97	81.8	78.1	43.4	142.3	101.7
1555348_at	FLmRNA	gb:BC041175.1		Similar to transcription factor AP-2 beta	552.2	407.1	376.1	225.4	144.1	334.7	441.1	206.7	462.2	559.3	532.1	204.4
1555350_at	FLmRNA	gb:AY039238.1	HSPC232	gastric cancer antigen Ga50	143.1	185.8	154	144.6	178.9	179.1	201.2	126.5	88.2	193.7	130.2	145.5
1555351_s_at	FLmRNA	gb:AY039238.1	HSPC232	gastric cancer antigen Ga50	532.9	338.7	243.9	337.6	264.4	326	261.7	340.7	205.1	244.2	447.5	250.3
1555352_at	FLmRNA	gb:AF467257.1	FOXP2	forkhead/winged helix transcription factor	62.4	48.3	65.3	9.5	72.1	27.3	23.4	3.2	28	8	72.2	37.3
1555355_a_at	FLmRNA	gb:BC017314.1		Similar to v-ets avian erythroblastosis virusE26 oncogene homolog 1	1940.1	2342.4	686.1	1592.5	229.4	916.1	904.1	1108.3	1038.7	671.9	845.1	341.5
1555358_a_at	FLmRNA	gb:BC034477.1		Similar to lysosomal apyrase-like 1	328.8	371.1	250.5	244.9	426.5	109.9	292.9	292.5	305.1	340.3	230.7	253.3
1555360_a_at	FLmRNA	gb:BC014145.1		Unknown (protein for MGC:20641)	1106.9	919	1094.1	527.3	1181.6	1052.1	975	1693.1	899.5	1195.3	1541	618.9
1555365_x_at	FLmRNA	gb:AL136602.1		Homo sapiens mRNA; cDNA DKFZp564K2216 (from clone DKFZp564K2216); complete cds	36.4	2.2	25.1	9.5	44.2	17.4	105.2	2.2	14.3	18.8	19.9	68.4
1555368_x_at	FLmRNA	gb:AF277624.1	KR19	KRAB zinc finger protein	220.3	197	172.7	61.1	78	112.1	220	90.5	103.5	117.6	171.6	131.8
1555370_a_at	FLmRNA	gb:AF111804.1	MST023	MSTP023	124.1	127.7	301.6	104.5	135.7	122.4	276.1	64.7	267.8	202.5	84.5	167.7
1555371_at	FLmRNA	gb:AF319622.1		P-glycoprotein	1219.7	627.5	179.1	66.3	31	54.9	181.7	156.7	196.8	40.3	369.5	183.7
1555374_at	FLmRNA	gb:AB071393.1	hTTL	tubulin tyrosine ligase	376.1	432.7	422.6	190.1	277.1	194.6	182.2	236.5	469.4	352.7	658.2	361
1555382_at	FLmRNA	gb:BC017500.1		Similar to hypothetical protein FLJ22792	63.7	1	9.3	24.3	44.2	29.2	62.5	4.8	4.1	3.1	2.1	9.9
1555384_a_at	FLmRNA	gb:BC022377.1		Similar to c-Mpl binding protein	953.4	988.9	596.5	909.8	694.5	782.6	725.5	656.1	525	1051.4	995.3	246.4
1555385_at	FLmRNA	gb:BC029828.1		Similar toUDP-N-acetyl-alpha-D-galactosamine:(N-acetylneuraminyl)-galactosylglucosylceramideN-acetylgalactosaminyltransferase (GalNAc-T)	179.8	220	5.3	48	118	13.7	187.4	63.8	214	201.7	50	530.7
1555387_at	FLmRNA	gb:AF258566.1		PP3895	61.7	162.8	85.4	67.5	165.3	91.7	311.9	59.6	150.6	156.1	110.5	136.1
1555388_s_at	FLmRNA	gb:BC029868.1		Similar to MSTP043 protein	480.5	560.4	324.4	170.9	166.1	252.5	396.9	210.3	119.3	27.7	184.6	153.2
1555390_at	FLmRNA	gb:BC025332.1		Similar to RIKEN cDNA 2610027L16 gene	273.4	276.1	232.4	83.7	178.2	226.2	276.5	115.8	206.9	117.8	170.2	196.5
1555394_at	FLmRNA	gb:BC026186.1		Similar to phosphatidylinositol glycan, class K	4.9	10.5	1.4	5.9	34	4.9	58.4	2.8	44.3	49.7	72.7	3.4
1555397_at	FLmRNA	gb:BC030602.1		Similar to myosin Ic	64.1	29.7	33.6	33	90.4	2.7	89.6	30.1	39.7	46.6	56.6	25.9
1555399_a_at	FLmRNA	gb:AY038927.1	MKP7	truncated MAPK phosphatase 7	493.8	289.3	425.9	268.4	77	249.3	241.4	92.2	346.8	309.8	154.7	265.2
1555403_a_at	FLmRNA	gb:BC015877.1		Similar to cadherin 19, type 2	656.6	562.8	1337.2	1.8	26.2	2232.9	3300	197.1	478.7	1052.1	721.2	24.8
1555407_s_at	FLmRNA	gb:BC032232.1		Unknown (protein for MGC:34532)	91.1	133.7	93.7	58.1	72.3	149.6	203.4	86.5	169.3	77.4	70.6	115
1555411_a_at	FLmRNA	gb:AF367476.1		cyclin L beta	1316.7	1356	1215.5	955.7	1302.9	1642	1118.1	1396.2	890.6	1291.9	1263.3	1175.4
1555419_a_at	FLmRNA	gb:BC016828.1		Unknown (protein for MGC:24572)	26084.8	22893	12603.2	1468.7	1127.3	2939.5	1914	14328.3	2915.8	1763.8	15477.8	1545.2
1555420_a_at	FLmRNA	gb:BC012919.1		Similar to Kruppel-like factor 7 (ubiquitous)	274	350.8	247.9	622.6	315.2	554.4	355	135.3	170.2	433.8	151.2	523.6
1555426_a_at	FLmRNA	gb:BC028225.1		Similar to hypothetical protein DKFZp761A052	800.3	890.6	566.7	857.5	1297	596.8	423.3	308.6	515.6	635	364.8	522.1
1555427_s_at	FLmRNA	gb:AY034482.1		hnRNP Q2	630.1	727.2	484.7	1128.3	1262.6	1027.4	775.4	574.6	1014.4	926.6	363	1150.1
1555431_a_at	FLmRNA	gb:AF106913.1	CRL3	CRL3 protein	8.4	3.6	7.6	156.9	3.4	10.1	77.5	5	61.5	66.8	4.9	112.8
1555433_at	FLmRNA	gb:BC015770.1		Unknown (protein for MGC:23235)	80	91.8	78.6	61.3	96.4	97	124.9	31.6	156.7	95.6	109.6	117.9
1555434_a_at	FLmRNA	gb:BC015770.1		Unknown (protein for MGC:23235)	690.9	771.7	1117.7	1704.2	2181.7	1680.1	2467.1	908	1858.1	988.7	3546.3	342.8
1555436_a_at	FLmRNA	gb:BC025700.1		Similar to ALL1 fused gene from 5q31	184.2	175.6	127.1	143.2	156.4	54	149	106.2	135.1	123.8	110.7	118.8
1555437_at	FLmRNA	gb:BC040013.1		Similar to RIKEN cDNA 3230401I01 gene	145.6	177.8	137.8	84.6	95.8	142.5	49.9	95.7	69.2	109.7	97	120.7
1555446_s_at	FLmRNA	gb:BC046241.1		Similar to transmembrane protein 1	152.1	178.1	131.7	260	232.3	213.6	155.8	173.4	102.9	316.9	182.3	240.4
1555447_at	FLmRNA	gb:AY140956.1	GPR114	G-protein coupled receptor GPR114	133.5	103.4	141.4	65.9	151	135.4	438.9	86.5	250.4	188.8	146.3	187.9
1555448_at	FLmRNA	gb:BC013174.1		Similar to hypothetical protein FLJ10813	83.3	107.1	122.7	124.5	145	184.2	115.4	109.1	39.7	74.3	107.1	71.9
1555450_a_at	FLmRNA	gb:BC032318.1		Similar to RIKEN cDNA 1300019C06 gene	232.4	154.9	96.5	81.5	150.8	212.5	287	200.8	163.7	258.3	101.6	137.8
1555452_at	FLmRNA	gb:BC033708.1		Similar to Ral guanine nucleotide exchangefactor RalGPS1A	441.3	378.3	185.4	317.6	264	254	430.9	250.6	265.1	368.8	292.5	288.1
1555460_a_at	FLmRNA	gb:BC039498.1		Similar to LIV-1 protein, estrogen regulated	5048.8	5097.3	2169.1	1757	890	2413.6	844.5	2130.2	913.6	1164.3	2622.6	1219
1555461_at	FLmRNA	gb:BC015866.1		Similar to hypothetical protein FLJ22595	399.4	534.6	100	311.1	136.8	150.4	184.7	481.9	378.4	106.6	323.6	107.8
1555464_at	FLmRNA	gb:BC046208.1		Similar to melanoma differentiation associatedprotein-5	128.8	170.3	90.2	97.4	47.2	218.9	178.7	197.2	186.9	181.9	178.9	124.1
1555465_at	FLmRNA	gb:AY083533.1	MCOLN2	mucolipin 2	183.9	231.3	494.7	389.4	237.5	376.5	245.2	562.4	260.2	166	679.3	285.4
1555467_a_at	FLmRNA	gb:AF267533.1		CUG-binding protein LYLQ isoform	747.2	1143	732	781.2	1009.7	1377.4	1084.4	621.8	589.6	820.8	653	619.5
1555468_at	FLmRNA	gb:BC009222.1		neuropilin 2	261.4	231.3	190	146.8	88.2	269.6	322.7	201.9	228.8	466.9	231.3	317.4
1555469_a_at	FLmRNA	gb:BC029035.1		Similar to CLIP-associating protein 2	584.7	659.9	531.7	264.4	416.8	491.8	100.4	244.7	320	287.3	481.9	190.9
1555470_a_at	FLmRNA	gb:AF305840.1		hFEM-2	837.9	690	560.3	530.5	675.7	679	915	779.4	761.1	705.1	789.3	648.4
1555471_a_at	FLmRNA	gb:BC014364.1		Unknown (protein for MGC:24252)	40.7	12.5	51	82.5	36.8	3479.5	2309.3	991.1	2033.4	184.9	1284.2	336.2
1555474_at	FLmRNA	gb:BC009479.1		DKFZP434B103 protein	133.4	21.2	117.6	9.4	80.8	24.7	62	91.1	21.7	21.1	70.9	37
1555476_at	FLmRNA	gb:BC017880.1		Unknown (protein for MGC:22754)	106.8	65.9	38.3	34.6	103.4	84.9	111.8	66.7	38.3	56.4	67.9	13.2
1555478_at	FLmRNA	gb:BC046200.1		Unknown (protein for MGC:57831)	967.4	350	340.9	233.6	673.6	591.6	655.4	399	464.3	790.9	431.5	423.5
1555480_a_at	FLmRNA	gb:AF459643.1	FBLP-1	filamin-binding LIM protein-1	433.5	411.4	1548.6	622.3	1493.7	325.3	808.4	219.3	719.1	2555.8	139.9	433.7
1555486_a_at	FLmRNA	gb:BC008922.1		Similar to hypothetical protein FLJ14213	267.4	244.3	197.6	155.3	278	296.5	379.1	111	318.8	254.3	229.3	370.2
1555487_a_at	FLmRNA	gb:BC015207.1		Similar to actin-related protein 3-beta	346.4	147.3	312.1	599.2	930.5	618.3	672.3	385.5	539.4	391.6	384.8	502
1555489_at	FLmRNA	gb:BC039025.1		Similar to tyrosine 3-monooxygenase/tryptophan5-monooxygenase activation protein, epsilon polypeptide	136.7	138.5	57.2	34.5	56.3	45.1	62.5	84.9	76.2	42.5	62.6	58.5
1555491_a_at	FLmRNA	gb:BC035817.1		Similar to hypothetical protein FLJ11286	434.9	383.3	372.1	207.1	430.8	361.3	674.2	461.4	485.7	361.3	428.4	346.1
1555495_a_at	FLmRNA	gb:BC012117.1		Similar to serologically defined colon cancerantigen 10	513.7	719	958.6	655.7	798	1095.7	704	725.8	596.9	1024.5	1013.6	808.6
1555497_a_at	FLmRNA	gb:AY151049.1		pulmonary cytochrome P450 4B1 variant	248.6	243.8	127	136.8	414.1	225.6	87	172.6	275.8	232.1	192.9	190.5
1555500_s_at	FLmRNA	gb:BC013687.1		uncharacterized hematopoietic stem/progenitorcells protein MDS027	109.7	60.7	185.4	247.4	343.6	301.7	236	252.5	612.5	241.5	163.2	922.4
1555501_s_at	FLmRNA	gb:BC010357.1		Similar to hypothetical protein	249.5	349.6	709.4	405.2	647.2	554.4	364	882.5	599.7	560.7	763.6	709.3
1555503_a_at	FLmRNA	gb:AB001596.1	HUCEP11	cerebral protein 11	306.7	459.2	293.8	119.2	114.4	182	168.1	196	63.2	177.9	181.6	27
1555504_at	FLmRNA	gb:BC027179.1		Similar to tyrosinase (oculocutaneous albinismIA)	352.4	262.4	506.3	2.7	4.9	110.8	6.1	74.6	2.1	3.2	227.7	3.7
1555505_a_at	FLmRNA	gb:BC027179.1		Similar to tyrosinase (oculocutaneous albinismIA)	31784.9	28460.8	18808.4	36.2	32.8	4442.5	99.3	3242.1	76.4	39	7629	83.1
1555514_a_at	FLmRNA	gb:AF361054.1		PIAS-NY protein	591.8	521.2	822.8	482.3	443.7	417.5	620.8	306.2	684.9	515.9	594.9	583.7
1555515_a_at	FLmRNA	gb:BC008854.1		Unknown (protein for MGC:16579)	231.8	218.9	134.5	409.9	281.1	284.9	52	351.5	251	126.1	156.6	146.4
1555516_at	FLmRNA	gb:BC018016.1		Unknown (protein for MGC:24788)	145	105	48.4	31.3	51.1	65.3	144.5	25.9	27.2	106.6	76.1	97.3
1555522_s_at	FLmRNA	gb:BC036262.1		C21orf19-like protein	808	979.7	710.1	1180.5	757.8	896.8	675.8	812.5	689.8	914.8	982.2	1193.4
1555526_a_at	FLmRNA	gb:AF403061.1	SEPTIN6	SEPTIN6 type IV	207.5	176.8	536.5	5.6	209.5	151.9	45.2	288	243.9	413.2	196.7	70.9
1555529_at	FLmRNA	gb:AY071904.1	RNH	ribonuclease/angiogenin inhibitor	289.8	322.4	244.3	168.2	247.7	192.8	553.5	245	189.2	183.4	271	231.8
1555538_s_at	FLmRNA	gb:AF494344.1	FAM9B	family with sequence similarity 9, member B	27.5	49.7	21.7	28	121	81.7	124.2	28.9	72.6	60.5	57.8	47.2
1555542_at	FLmRNA	gb:BC040723.1		Similar to RIKEN cDNA 2600003E23 gene	287.5	105.9	198.8	69.3	65.8	238.1	47.8	172.7	175.1	378.5	244	214.6
1555543_a_at	FLmRNA	gb:AB052917.1	hMCLC-3	Mid-1-related chloride channel 3	420.2	682.6	708.8	423.9	470.1	599.8	191.8	558.5	473.8	528	794.6	776.6
1555544_a_at	FLmRNA	gb:AF538973.1		nectin-like protein 3	59.8	54.3	86.1	39.9	31	90.1	88.2	31.8	97.8	10	57	53.1
1555545_at	FLmRNA	gb:AF336106.1		prostate-specific KLK2	168.5	98.9	58	86.1	352.6	165.6	237.9	54.1	80.8	24.2	57.8	92.3
1555547_at	FLmRNA	gb:AB088847.1		Homo sapiens BPA-1 mRNA for brain peptide A1, complete cds.	69.2	76.4	63.9	31.3	78	10.9	29.7	4.5	68.4	2.3	7	52.6
1555555_at	FLmRNA	gb:BC032715.1		Similar to PTH-responsive osteosarcoma B1protein	20.3	140.1	114.5	7.7	54.8	83.7	116.1	95	87.2	75.7	81.2	98.3
1555559_s_at	FLmRNA	gb:AF419247.1		AML1/USP25 fusion protein	192.4	149.1	247.5	283.8	271.1	147	394.5	91.9	104.2	108.8	232.3	68.2
1555561_a_at	FLmRNA	gb:BC032302.1		similar to UDP-glucose ceramideglucosyltransferase-like 2	370.2	308.9	204.4	353	601.9	629.4	560.5	104.8	516.9	299.9	236.5	556.6
1555562_a_at	FLmRNA	gb:BC022434.1		Similar to hypothetical protein FLJ22611	117.5	144.3	208.9	222.6	76.8	245.7	264	225.5	152.5	160.5	358.2	157.1
1555564_a_at	FLmRNA	gb:BC020718.1		Similar to I factor (complement)	13.5	18.7	165.6	131.2	783.9	1423.7	641.7	26.8	563	7502.5	6.6	34.8
1555565_s_at	FLmRNA	gb:AF314222.1		tapasin	860.9	1242.1	816.5	954.3	1710.7	1077.3	1609.6	1032.8	1342.4	1321.4	772.5	622.9
1555568_at	FLmRNA	gb:BC034017.1		Unknown (protein for MGC:22265)	152	96.3	46.9	62.6	71	15.3	95.7	26.1	86.5	43.8	57.5	64.3
1555571_at	FLmRNA	gb:BC008497.1		inner mitochondrial membrane peptidase 2 like	4.9	3.2	31.2	39.6	10.7	96.7	81.2	19.4	72.8	80	14.2	36.7
1555573_at	FLmRNA	gb:BC044661.1		Unknown (protein for MGC:47882)	135.1	156.2	9.6	2.7	11.6	27.5	30.7	0.6	39	22.9	17.3	22.6
1555575_a_at	FLmRNA	gb:BC008958.1		Similar to KDEL (Lys-Asp-Glu-Leu) endoplasmicreticulum protein retention receptor 1	5731.9	5573.1	7051	5001	18544.4	6984.2	8283.4	7092.6	10339.7	7443.3	6770.4	10687.7
1555578_at	FLmRNA	gb:BC029442.1		Similar to immunity associated protein 1	123.7	171.4	140.3	91.6	58	50.2	41.4	65	15	10.3	114.9	9
1555579_s_at	FLmRNA	gb:BC029442.1		Similar to immunity associated protein 1	4260.9	2954.1	3890.3	1314.8	2069.4	988.8	469.1	989.5	1559.5	138.3	3199	458.7
1555586_at	FLmRNA	gb:AF465821.1		unknown protein	152.4	130.6	110.3	90.9	141.4	133.9	187.1	83.7	133.4	100.9	101.9	16.9
1555594_a_at	FLmRNA	gb:AF401998.1	MBNL	muscleblind 41kD isoform	630.8	725.9	307.6	878.5	738.1	472	443.1	114.1	316.6	337.1	599.4	150.5
1555595_at	FLmRNA	gb:BC007344.1		Similar to RIKEN cDNA 4833415E20 gene	197.8	181.4	148.4	263.5	194.7	210	81.1	148.9	178.6	186.8	318.6	130.1
1555598_a_at	FLmRNA	gb:AB063187.1	hSKRP1	SKRP1	211.7	148.6	150.3	124.8	63.4	107.7	123.5	92.1	101.5	138.2	171.9	113.7
1555603_at	FLmRNA	gb:AF527551.1	BAGE1	B melanoma antigen variant c	67.4	52.2	70.1	22.8	113.4	32.7	62.8	5.9	103.1	149	20.4	54.5
1555605_x_at	FLmRNA	gb:AF527551.1	BAGE1	B melanoma antigen variant c	20.3	94.2	35.3	63.7	55.1	58	144.4	6.5	176.8	146.3	59.7	162.5
1555606_a_at	FLmRNA	gb:BC034432.1		Similar to RIKEN cDNA 2610020H15 gene	218.3	193.8	296.8	101.4	92.4	243.6	237.2	118.9	201	309.6	382.9	183.4
1555609_a_at	FLmRNA	gb:AF355465.1		WIG-1/PAG608 protein	1501.2	1134.8	1498.7	516.3	972.5	732	885.9	251.5	770.4	521.5	383.2	415.9
1555610_at	FLmRNA	gb:BC009775.1		Similar to hypothetical protein FLJ10842	10.1	4.7	21.3	28.5	9.2	41.9	15.9	25.1	28.3	4.9	28.7	0.8
1555611_s_at	FLmRNA	gb:BC012487.1		Unknown (protein for MGC:21089)	393.2	474.9	523	623.1	356	536.3	254	352.4	392.9	334.3	480.6	305.7
1555617_x_at	FLmRNA	gb:BC009519.1		Unknown (protein for MGC:10969)	279.7	282.4	188.3	94.5	214.5	158.2	347.6	160.8	239	153.5	237.8	307.7
1555618_s_at	FLmRNA	gb:AF110956.1	SAE1	SUMO-1 activating enzyme subunit 1	3748.9	3695.8	1472.6	2740.7	5292.5	1748.7	2467.1	2724.6	3488.9	4780.3	4300.5	2614
1555624_a_at	FLmRNA	gb:AB072357.1	hSSH-1B	hSSH-1B	229.6	189.4	49.3	136.5	396.4	184.4	253.1	102.2	190.8	189.9	320.5	169
1555630_a_at	FLmRNA	gb:AF327350.1		Ras-related GTP-binding protein RAB39	5503.4	5282.5	4269.2	5260.8	6799.3	3874.3	4295.3	4522.5	3498.4	7447.2	4257.1	3703.7
1555632_at	FLmRNA	gb:AF528079.1	HGFL	HGFL(S) protein	128	291.5	129.1	118.6	97.8	122.3	260.7	115.5	256.8	210.7	203.2	165.2
1555634_a_at	FLmRNA	gb:AF499919.1	LIR9s2	leukocyte Ig-like receptor 9s2	56.1	139.6	65.9	40.2	54.4	27.8	152.9	51.6	164.4	112.4	129.5	95.4
1555639_a_at	FLmRNA	gb:AF315633.1		coactivator modulator	720.3	717.4	185.6	703.5	372.9	377	510.3	350	518	520.6	509.1	302.1
1555643_s_at	FLmRNA	gb:AF499918.1	LIR9s1	leukocyte Ig-like receptor 9s1	68.7	116.3	122.8	37	36.5	75.6	58.5	5.6	43.1	58.6	121.5	8.1
1555653_at	FLmRNA	gb:BC012090.1		Similar to heterogeneous nuclearribonucleoprotein A3	35715	18762.2	32790.1	18682.1	32778	33004.2	17876.1	31296.9	22284.4	23355	26390.8	22297.9
1555661_at	FLmRNA	gb:AF238489.1	JCG9	olfactory-like receptor JCG9	175.1	69.3	131.2	65.4	134.5	171	130.3	145.5	109.7	116.7	159.4	85
1555668_a_at	FLmRNA	gb:AF381283.1		parkin isoform	162.3	173.9	157.8	107.4	103.9	82.5	194.1	90.6	30.8	65.3	92.4	101.9
1555671_at	FLmRNA	gb:AB053316.1	ALS2CR14		147.5	55.8	66.7	93.5	38.1	94.6	117.5	8.6	45.4	84.6	72.8	112.7
1555673_at	FLmRNA	gb:BC012486.1		Unknown (protein for MGC:21715)	71.4	133.9	57	1111.4	153.3	19.3	217.2	86	260.6	53.8	115.2	264.1
1555675_at	FLmRNA	gb:AF303179.1		BRCC2	106.6	59.1	38.7	10	8.2	84.6	90.6	40.5	115.4	105.6	28.8	75.7
1555679_a_at	FLmRNA	gb:AF439711.1		NOGO-interacting mitochondrial protein shortisoform	710.2	802.9	100.7	368.3	435.6	413.1	221.1	646.1	429.5	521	725.2	387.6
1555680_a_at	FLmRNA	gb:AY033891.1		polyamine oxidase isoform-3	23.6	42.1	141	197.6	668	538.2	208.6	95.2	73.1	231.1	229.2	17.4
1555681_at	FLmRNA	gb:AF384996.1	MUSP1	MUSP1	153.9	178.8	255	225.6	276.8	308.1	224.7	171	273.4	329.9	201.6	189.7
1555685_at	FLmRNA	gb:AY142148.1		Homo sapiens cDNA: FLJ20895 fis, clone ADKA03483.	24.6	79.7	145.8	21.2	45.3	155.3	516.1	105.8	81.1	230.9	142.9	88
1555687_a_at	FLmRNA	gb:AF325460.1	CLECSF11	dendritic lectin b isoform	25.9	55.5	43.8	18.3	7.8	2	90.5	32.8	6	33.5	28.7	5.7
1555702_a_at	FLmRNA	gb:AF425866.1		alpha 2,3-sialyltransferase III type B5+26	452.1	332	342	349.5	506.5	228.2	425.7	246.3	248.8	401.8	328.6	259.6
1555705_a_at	FLmRNA	gb:AY166714.1		chemokine-like factor super family 3a	1494.2	849.2	960.6	1334.2	5202.7	781.3	2514.6	1146.5	1261.1	810.1	846.7	760.7
1555716_a_at	FLmRNA	gb:AY072911.1	CXADR	coxsackie-adenovirus-receptor isoform CAR3/7	134.4	111.3	120.5	232.8	31.2	103.6	56.7	124.1	71.1	183.3	314.7	78
1555718_x_at	FLmRNA	gb:M15530.1	BCGF1	B-cell growth factor	47.3	7.8	18.4	12	38.5	3	29.1	30.2	29.7	16.5	1.2	14.9
1555719_a_at	FLmRNA	gb:AB063298.1	aat-1	AAT-1 gamma	6.7	6.4	13.8	7.9	4.2	7.7	88.7	39.1	2.5	3.1	16.4	3.2
1555722_at	FLmRNA	gb:AY163814.1		SCAMPER	140.7	119.4	112.2	47.7	71.8	104.7	81	92.3	144.1	93.5	124.4	103.6
1555725_a_at	FLmRNA	gb:AF493929.1	RGS5	regulator of G protein signalling 5	96.3	15.5	96.5	85.4	112.6	424.6	180.1	29.1	56.4	47.4	73.7	105
1555729_a_at	FLmRNA	gb:AY042224.1	CD209	mDC-SIGN1A type IV isoform	57	425.3	154.8	14.1	54.6	168.7	203	70.3	143	16.9	158.1	144.9
1555730_a_at	FLmRNA	gb:D00682.1		cofilin	28035.7	26962	18190.7	29612	20717	25376.4	14199.1	21731.5	24261.3	24038.2	15758.8	18818.5
1555731_a_at	FLmRNA	gb:AF393369.1	AP1S3	sigma 1C adaptin	438.1	460.2	116.9	611.3	297.2	291.6	83.3	289.2	327.3	50.1	437.8	370.9
1555733_s_at	FLmRNA	gb:AF393369.1	AP1S3	sigma 1C adaptin	280.5	338.9	112.6	274.3	270.4	205.9	144	177.8	201.7	146.1	406.9	217.2
1555734_x_at	FLmRNA	gb:AF393369.1	AP1S3	sigma 1C adaptin	275.2	277.4	97	235.2	161.3	147.5	204.5	122	184.7	120.8	162.3	171.4
1555735_a_at	FLmRNA	gb:AB002534.1	BAP1	BRCA1 associated protein-1 (ubiquitin carboxy-terminal hydrolase)	801.5	947.1	722.2	516.2	605.4	602.8	694.4	481	621.5	625.8	733.1	581
1555736_a_at	FLmRNA	gb:AF165187.1		ATRAP	2061.1	2377.6	2253.2	565.6	1108.7	1035.9	1127.5	2138.2	1613.3	1832.9	2323.9	1324.7
1555741_at	FLmRNA	gb:AF483549.1	FALP	fat cell-specific low molecular weight proteinbeta	138.4	195.9	69.7	160.9	153.5	171.6	144.5	113.8	78.5	176.2	213.2	143.9
1555742_at	FLmRNA	gb:U92817.1		unnamed HERV-H protein	39.4	249.8	300.7	134.5	415.7	215.5	119.1	176.5	317.1	332.5	199.1	150.4
1555751_a_at	FLmRNA	gb:AY114106.1		gemin 7	1869.4	1909.6	851.5	1532.3	2231	1353.4	1355.6	1456.9	1599.7	2017.6	1406.1	1334.6
1555752_at	FLmRNA	gb:AY179170.1	STH	saitohin	193.5	262.4	113.4	139.9	74.9	175.7	151.3	157.6	123.8	176.4	210.8	154.9
1555758_a_at	FLmRNA	gb:AF213040.1		mutant cyclin-dependent kinase associatedprotein phosphatase	4029	3550.2	494.2	4830.7	2465.3	269.1	424	3204	3175	2265.5	3497.2	3280.7
1555759_a_at	FLmRNA	gb:AF043341.1		RANTES precursor	32.2	39.9	19.7	68.9	501.2	41	148.4	9.3	40.3	270.1	28.5	38.8
1555760_a_at	FLmRNA	gb:AF364037.1	MKL1/RBM15 fusion	megakaryoblastic leukemia-1 protein/RNA-bindingmotif protein 15s + ae fusion protein	954.4	1115.3	1062.4	580	851.1	918.2	1090.3	1446.5	869.5	1242.3	1350.4	856.9
1555761_x_at	FLmRNA	gb:AF364037.1	MKL1/RBM15 fusion	megakaryoblastic leukemia-1 protein/RNA-bindingmotif protein 15s + ae fusion protein	286	551.8	205.2	338.9	141.9	343.1	189.4	232.1	314.4	313	769.6	255.4
1555762_s_at	FLmRNA	gb:AF364036.1	MKL1/RBM15 fusion	megakaryoblastic leukemia-1 protein/RNA-bindingmotif protein 15s fusion protein	646.2	582.1	413.7	382.2	446.6	579.7	675	1003.5	493	734.5	683.2	936.8
1555763_x_at	FLmRNA	gb:AF364036.1	MKL1/RBM15 fusion	megakaryoblastic leukemia-1 protein/RNA-bindingmotif protein 15s fusion protein	118.5	202.8	24.8	91.3	101.5	100.4	505.1	106.2	183.1	240.2	100	105.6
1555764_s_at	FLmRNA	gb:AF152354.1		TIMM10	3335.3	3663.3	3086.4	5051.5	2855.6	5748.2	2738.2	5010.8	3406.4	2823.4	3427.8	4215.3
1555765_a_at	FLmRNA	gb:AF493872.1	GNG4	guanine nucleotide binding protein gamma 4	17.5	11.8	18.7	2084	752	52.4	63.3	24.4	589.4	57.1	24.5	104.3
1555766_a_at	FLmRNA	gb:AF493870.1	GNG2	guanine nucleotide binding protein gamma 2	210.7	204.5	85.9	187.9	264.6	534.7	361.8	60.2	522.4	356.9	175.1	337.2
1555772_a_at	FLmRNA	gb:AY137580.1	CDC25A	cell division cycle protein 25A splice variant2	166.4	272.6	59	235.2	132.4	21.9	17	391.2	319.3	308.2	174.9	399.4
1555774_at	FLmRNA	gb:AY191416.1	ZAR1	zygote arrest 1	82.6	64.6	128.9	83.2	80.3	109.4	178.1	71.4	116.8	95.1	94.4	82.9
1555775_a_at	FLmRNA	gb:AY191416.1	ZAR1	zygote arrest 1	215.2	277.1	79	115.8	149.5	209.9	146.4	79.9	103.1	170.5	175.2	142.3
1555777_at	FLmRNA	gb:AY140646.1		extracellular matrix protein periostin-bm	53.7	41.3	40.7	33.2	67.6	91.8	33.2	10.6	44.1	52	62.1	53.6
1555779_a_at	FLmRNA	gb:M74721.1	MB-1	B-cell antigen receptor alpha subunit	397.2	422.6	392.6	246.6	424.5	298.1	234.3	266.4	451.7	292	294.7	497.8
1555780_a_at	FLmRNA	gb:AF493921.1	RHEB2	Ras family small GTP binding protein RHEB2	4854.4	4982.5	6493	9260.4	3030	4731.5	4974.7	6843.7	8051.7	5495.5	7513.4	5836.2
1555781_at	FLmRNA	gb:BC015324.1	FLJ20320	hypothetical protein FLJ20320	537.2	731.8	992.2	336.5	423.4	433.1	566.1	1229.7	742.6	696	649.9	670.1
1555783_x_at	FLmRNA	gb:BC015324.1	FLJ20320	hypothetical protein FLJ20320	694	720.3	1406.2	250.2	460.6	453.4	613.5	1220.1	919.4	685	712.1	717.4
1555784_s_at	FLmRNA	gb:AF346607.1	IRAK	interleukin-1 receptor associated kinase 1b	407.4	329.9	453.1	1706.9	619.2	397	1155.4	464.6	923.1	790.1	689.6	915.7
1555785_a_at	FLmRNA	gb:AY137776.1		DNA strand-exchange protein SEP1	144.3	184.8	121.9	110.6	180.9	58.5	271.1	92.7	76.9	147.2	204.5	98.8
1555786_s_at	FLmRNA	gb:BC008034.1	C14orf34	chromosome 14 open reading frame 34	5686.4	3011.6	2277.7	395	384.5	3023.2	1416	5410	1305.4	1718.2	6619.4	1134.4
1555788_a_at	FLmRNA	gb:AF250311.1		SKIP3	490.4	615	6537.9	5670.2	6639.1	5030	6133.3	1653.2	221.3	334.4	2033.4	229.2
1555789_s_at	FLmRNA	gb:AY099328.1		Homo sapiens hypothetical PHD-containing protein JUNE1B mRNA, complete cds; alternatively spliced	2158.2	2687.7	2022.3	2392.2	1548.2	2358.5	781.4	2231.4	1450.4	1540.6	1813.1	1292.1
1555790_a_at	FLmRNA	gb:BC036301.1	FLJ38482	hypothetical protein FLJ38482	2385.9	2568.6	3920.4	4173.6	1779.8	2672	3481.8	3292.8	2568	1001.1	2333.1	1796.1
1555793_a_at	FLmRNA	gb:AL834267.1	MGC45380	hypothetical protein MGC45380	157.7	116.4	196.2	137.6	450.7	194.7	195.5	202.5	125.1	383.9	124.7	39.6
1555794_at	FLmRNA	gb:AF493886.1	LOC51326	ADP-ribosylation factor-like protein variant	53.2	26.6	3.3	2.8	33.3	3.3	19.2	16.2	5.4	37.3	18.6	25.5
1555797_a_at	FLmRNA	gb:AF017807.1	ARC16	Arp2/3 complex 16kDa subunit	3635.9	3757.4	2938.1	4876.8	6556.6	2699	2450.9	3297.2	3947.9	3008.9	2247.7	2912.1
1555803_a_at	FLmRNA	gb:BC030546.1	FLJ10726	hypothetical protein FLJ10726	476.8	455.6	506	384.4	301.7	804.8	605.9	161	502.8	437.5	319.7	238.1
1555808_a_at	FLmRNA	gb:BC001962.1	C14orf114	chromosome 14 open reading frame 114	113.1	309.4	271.5	151.7	181.2	213.3	214.3	80	274.3	141.5	296.1	115.3
1555812_a_at	FLmRNA	gb:AF498927.1	ARHGDIB	Rho GDP dissociation inhibitor beta	27.1	165.6	11.8	1502	153.2	74.1	74.8	146.5	228.4	170.2	61.6	21.2
1555814_a_at	FLmRNA	gb:AF498970.1	ARHA	small GTP binding protein RhoA	12821.5	15309.1	9577.8	12644.7	12394.7	10866.9	9502.3	7892.9	12911.5	15891	9388.8	7536.1
1555815_a_at	FLmRNA	gb:AL136564.1	L3MBTL2	l(3)mbt-like 2 (Drosophila)	1002.4	895.9	1037.8	720.7	601.8	848.5	871.3	1169.3	487.7	778.4	1150	524.9
1555816_at	FLmRNA	gb:BC008840.1	FLJ13710	hypothetical protein FLJ13710	14.2	5.5	36	16.1	7	2.4	22.1	19.9	19.1	8.7	5.5	5
1555820_a_at	FLmRNA	gb:BC010061.1	FLJ20345	hypothetical protein FLJ20345	523.6	496.6	710.3	370.2	618.4	718.2	818	593.3	447.3	543.1	941.2	392.9
1555821_a_at	FLmRNA	gb:BC016043.1	MGC2865	hypothetical protein MGC2865	474.1	416.7	173.5	305.8	431.1	906.9	306	263.9	354.8	364.5	333.5	292.5
1555823_at	FLmRNA	gb:AK098354.1		Homo sapiens nbla 3076 mRNA, complete cds.	4292	3083.9	2173.7	1945.1	2945.2	2429.9	3312.5	1944.2	2450.5	1480.6	2565.2	2818.5
1555824_a_at	FLmRNA	gb:AK098354.1		Homo sapiens nbla 3076 mRNA, complete cds.	841.2	825.4	484.6	594.3	1532.9	500.2	270.5	254.5	647.6	266.7	146	447.9
1555826_at	FLmRNA	gb:BQ021146	BIRC5	baculoviral IAP repeat-containing 5 (survivin)	372.1	411.2	94.4	402	426.4	185.3	360.8	722.7	434	511.8	563.9	393
1555827_at	FLmRNA	gb:AY034790.1		cyclin L gamma	97.1	72.7	156.4	48.2	263.5	168.9	173	87.3	75.7	98.7	84.6	163.8
1555830_s_at	FLmRNA	gb:BC001224.1		Unknown (protein for MGC:982)	528.6	606.9	1025	1470.8	1566.4	1146	857.1	381.4	1564.5	1462.8	1079.4	578.1
1555831_s_at	FLmRNA	gb:BC004948.1		Unknown (protein for MGC:10846)	1565.1	1970.7	1963.4	2567.7	2492.4	1580.1	1656.2	1701.4	1745.9	1941.4	1980.5	1219
1555832_s_at	mRNA	gb:BU683415		Homo sapiens, clone IMAGE:4096273, mRNA	7255.9	7459.6	3934.2	10831.6	3666.5	2180.4	1152.3	4379.8	3266.4	5094.6	4277.1	3906.8
1555833_a_at	mRNA	gb:AK096168.1		Homo sapiens cDNA FLJ12521 fis, clone NT2RM2001840.	1286.6	1009.2	929	1110	1488.8	1240.1	1286.3	1329.7	1615.6	1351.7	1593.7	1557.7
1555836_at	mRNA	gb:BE614461		Homo sapiens cDNA FLJ40952 fis, clone UTERU2010164.	38.1	103.6	61.9	77.1	1.4	43	31.5	37.8	82.1	45.7	61.1	67.3
1555837_s_at	mRNA	gb:BE614461		Homo sapiens cDNA FLJ40952 fis, clone UTERU2010164.	4720.5	4841.3	4847.8	5951.9	3900.4	3326.4	3441.7	4393.3	4336.2	3557.3	3234.6	4080.3
1555839_a_at	mRNA	gb:BG461394		Homo sapiens full length insert cDNA clone ZD81E02	273.4	108.7	23.7	61.1	31.5	35	14.9	25.3	62.8	20	34.1	42.8
1555841_at	mRNA	gb:BQ014020	MGC17337	similar to RIKEN cDNA 5730528L13 gene	1893.1	1361.5	955.6	3345.7	1014.3	613.2	1261.1	2179.1	1144.3	818.6	1149.8	1645.6
1555842_at	mRNA	gb:BM978026		Homo sapiens, clone IMAGE:4551986, mRNA	292.5	191.4	330	464.2	1148.5	428.3	565.4	129.2	115.8	299.1	129.2	123.4
1555843_at	mRNA	gb:AL713781.1		Homo sapiens mRNA; cDNA DKFZp547H118 (from clone DKFZp547H118)	325	283	297.4	339.9	402.7	336.2	232.9	374.3	255.8	365.9	245.5	322.1
1555844_s_at	mRNA	gb:AL713781.1		Homo sapiens mRNA; cDNA DKFZp547H118 (from clone DKFZp547H118)	3671.3	4664.2	3605.6	4018.5	4777.7	3031.3	2989.7	7702.6	5557.2	5596.6	5562.2	6817.8
1555845_at	mRNA	gb:AI688573		Homo sapiens cDNA FLJ39218 fis, clone OCBBF2006660.	186.3	274.2	202.5	227.3	267.6	197.5	240	162.9	110.3	212.9	156.5	233.2
1555846_a_at	mRNA	gb:AI688573		Homo sapiens cDNA FLJ39218 fis, clone OCBBF2006660.	376.1	264.1	245.9	297.5	383.9	272	384.5	184	123.2	240	284.3	213.8
1555847_a_at	mRNA	gb:BU617052		Homo sapiens mRNA; cDNA DKFZp686D0720 (from clone DKFZp686D0720)	341.2	273.2	145	520.5	1305.2	404.4	951.2	153.1	329	411.5	185.4	357.2
1555848_at	mRNA	gb:AI690004		Homo sapiens mRNA full length insert cDNA clone EUROIMAGE 1652049	423.9	428.3	228.1	405.9	201.3	279.7	416.1	495.4	366.3	291.9	272.4	290.2
1555851_s_at	mRNA	gb:AW514401		Homo sapiens cDNA FLJ34285 fis, clone FEBRA2004023.	14277.2	13771.5	8932.2	2848.7	12169.3	19206.3	8014.3	12474.7	17759.4	15467.1	16103	14693.6
1555852_at	mRNA	gb:AI375915		Homo sapiens cDNA FLJ36661 fis, clone UTERU2002736.	198.1	183	91.9	266.3	149.9	176.6	209.1	93.8	98.5	131.2	55.3	191.1
1555854_at	mRNA	gb:AA594609		Homo sapiens cDNA FLJ37920 fis, clone CTONG1000181.	4.5	11.8	22.1	44.7	31.7	6.2	26.6	1.7	24.1	50.3	3.8	7.7
1555858_at	mRNA	gb:CA430188		Homo sapiens mRNA; cDNA DKFZp564I112 (from clone DKFZp564I112)	285	112.2	379.3	122.4	139.6	142.1	442.2	177.7	165	208.8	208.5	156.6
1555860_x_at	mRNA	gb:CA430188		Homo sapiens mRNA; cDNA DKFZp564I112 (from clone DKFZp564I112)	466.8	397.4	406	143.5	176.9	339.8	393.8	181.8	320.1	390.2	276.6	312
1555864_s_at	mRNA	gb:AW057819		Pyruvate dehydrogenase alpha subunit {3 region} [human, mRNA Partial Mutant, 129 nt]	2801.5	3076.5	1786.1	1927.3	4406.9	2267.3	2278.7	3382.4	2167	2242.7	3880.7	2855.6
1555865_at	mRNA	gb:R67325		Homo sapiens, clone IMAGE:5274144, mRNA	251.7	164.9	415.2	90.3	121.3	137.3	233.4	117.7	16.2	103.9	125.3	135.7
1555866_a_at	mRNA	gb:BM980844	FLJ23825	hypothetical protein FLJ23825	532.1	757.9	721.7	442.8	1058.5	1540.3	789.5	359.2	541.3	759.9	547.3	1155.3
1555867_at	mRNA	gb:BM666010		Homo sapiens cDNA FLJ23803 fis, clone HEP22811.	2.7	69	47.6	771.6	418.9	179.7	145.6	80.8	419.3	172.3	53.1	324.5
1555868_at	mRNA	gb:BG205347		Homo sapiens, clone IMAGE:3451765, mRNA	179.1	165.7	46.3	90.7	80.7	96.9	97.9	276.4	172.9	137.5	492.2	243
1555869_a_at	mRNA	gb:BG205347		Homo sapiens, clone IMAGE:3451765, mRNA	113	70.4	49.6	13.7	5.3	54.3	62.5	543.6	259.1	18.6	579.8	12.1
1555870_at	mRNA	gb:AK056658.1	FLJ32096	hypothetical protein FLJ32096	706.8	557.1	713.6	218.8	616.8	480	460.8	906.5	475.4	522.7	578.7	558.6
1555872_a_at	mRNA	gb:BC019880.1	LOC286286	hypothetical protein LOC286286	454.5	323.6	247.4	293.1	277.6	422.7	364.9	152.8	99.1	137.5	463.8	235.4
1555874_x_at	mRNA	gb:BC019880.1	LOC286286	hypothetical protein LOC286286	443.3	429.5	406.2	580.3	490.2	941.3	542	203.7	269.5	53	680.5	411.3
1555875_at	mRNA	gb:BU733713		Homo sapiens, clone IMAGE:3604678, mRNA	209.8	140.2	422.3	818.2	181.5	603.5	426.5	315	165.1	206.7	215.3	331.7
1555878_at	mRNA	gb:AK094613.1		Homo sapiens cDNA FLJ37294 fis, clone BRAMY2015211.	397.3	427.9	102.2	378.2	275.3	266.1	161.8	404.5	287.1	300.7	154.1	407.9
1555881_s_at	mRNA	gb:AK097997.1		Homo sapiens cDNA FLJ40678 fis, clone THYMU2022660.	1803.7	1644.3	2711.9	1759.6	1816.4	1908.8	967.1	1054.8	1659.5	1894.9	1482.7	1135.2
1555882_at	mRNA	gb:AJ271379		Homo sapiens mRNA; cDNA DKFZp313G2431 (from clone DKFZp313G2431)	231.7	166.8	360.5	1419.1	593	883.4	392.7	154.5	167.9	198.2	181.2	244.9
1555883_s_at	mRNA	gb:AJ271379		Homo sapiens mRNA; cDNA DKFZp313G2431 (from clone DKFZp313G2431)	386.4	306.9	291.1	778.7	384.8	759.2	371	190.6	196.2	167.7	235.4	251.7
1555884_at	mRNA	gb:AK054730.1		Homo sapiens cDNA FLJ30168 fis, clone BRACE2000750.	1.2	6	10.7	22.1	27.1	6.3	12.8	3.3	6.8	54.8	48.8	1.7
1555886_at	mRNA	gb:BC029491.1	LOC57107	candidate tumor suppressor protein	182.1	314.8	273	253	198.3	327	279.5	443.7	283.8	183.6	403.3	262.9
1555888_at	mRNA	gb:AK095151.1	DD5	progestin induced protein	248.7	235.7	169.4	262.9	181.1	241.7	281.1	148.8	202	195.6	161	188.6
1555889_a_at	mRNA	gb:BQ876971	CRTAP	cartilage associated protein	11458.2	9629.9	13434	10784.1	7345.1	18457.2	10380.8	10994.7	12041.2	7915.8	11806.6	9605.7
1555892_s_at	mRNA	gb:BF476087		Homo sapiens cDNA FLJ39387 fis, clone PLACE6000463.	91.7	14.1	61.7	129.6	216.5	109.4	32.3	77.2	145.1	149.8	30.1	129.9
1555893_at	mRNA	gb:AI918054		Homo sapiens, clone IMAGE:5267578, mRNA	100.6	137.3	61.7	86.9	92.6	57.5	259.6	96	73.9	109.1	99.8	88.5
1555894_s_at	mRNA	gb:AA829283		Homo sapiens, clone IMAGE:5123182, mRNA, partial cds	869.6	569.7	361.8	275.6	545.5	176.2	642.4	484.5	375	390.9	337.5	370.1
1555896_a_at	mRNA	gb:BM973999	ADAM15	a disintegrin and metalloproteinase domain 15 (metargidin)	1549	1522.6	712	2509.7	3256.8	1228.9	727.2	1328.1	1736.4	1847.9	395.2	1308.1
1555897_at	mRNA	gb:CA306222		Homo sapiens cDNA FLJ37217 fis, clone BRALZ2008763.	89.6	220.2	137.9	94	62.2	220.9	210.1	117.4	199.8	152.5	186	163.6
1555900_at	mRNA	gb:BC031322.1		Homo sapiens, clone IMAGE:5284820, mRNA	530.3	326.4	394.2	297.9	717.6	477.9	471.8	342.3	292.1	314.7	352.3	288.1
1555902_at	mRNA	gb:BC022066.1	KIAA0443	KIAA0443 gene product	255	15.9	174.9	244.8	258.6	480.5	574.4	157.7	286	176.8	192	314.8
1555905_a_at	mRNA	gb:AI147556	DKFZp313N0621	hypothetical protein DKFZp313N0621	215.3	158	402.9	240.4	174.3	362	114.6	246.4	153.1	134.2	164.7	208.3
1555906_s_at	mRNA	gb:AI147556	DKFZp313N0621	hypothetical protein DKFZp313N0621	1275.9	1107.5	1553.4	866.6	652.3	1069.9	393.6	1032.3	695.4	532.8	778.7	896.6
1555907_at	mRNA	gb:BQ184856		Homo sapiens, clone IMAGE:4558254, mRNA, partial cds	1429.5	1695.1	564.7	1283	718.3	1001.3	733.8	1121.2	583	515.8	653.5	611.6
1555908_at	mRNA	gb:BF591199	C9orf10	chromosome 9 open reading frame 10	150	116.3	81.2	133.6	259.2	133.4	260.8	188.1	277.1	329.5	158.1	214.5
1555910_at	mRNA	gb:AK056761.1	FLJ12598	hypothetical protein FLJ12598	374.9	497.9	703.2	736.5	373.7	732.6	494.6	382.5	481	801.8	460.7	515.9
1555912_at	mRNA	gb:AI016213	ST7OT1	ST7 overlapping transcript 1 (antisense non-coding RNA)	199.8	151.2	401.1	123.6	292.1	60.5	142.2	97.2	87.9	158.1	190.6	89.7
1555913_at	mRNA	gb:AK098734.1		Homo sapiens cDNA FLJ25868 fis, clone CBR02068.	205	265.7	394.4	691.6	555.5	620.5	250.8	425.7	392.1	371.9	204.6	293.6
1555916_at	mRNA	gb:BM670238		Homo sapiens cDNA FLJ34707 fis, clone MESAN2003039.	1205.1	1739.5	698.5	449	640	611.8	687	915.7	677.6	620.9	763.8	864
1555920_at	mRNA	gb:BU683892		Homo sapiens full length insert cDNA clone ZD44C02	300	294.6	748.8	118	363.7	282.1	271.5	273.7	487.8	423.1	476.3	198.2
1555926_a_at	mRNA	gb:BE045368		Homo sapiens cDNA FLJ30680 fis, clone FCBBF2000123.	24.3	30.2	45.8	48.2	48.1	47.3	164.8	1.8	101.7	72.7	48.3	29.1
1555928_at	mRNA	gb:BM873997		Homo sapiens cDNA FLJ30680 fis, clone FCBBF2000123.	1.9	6.5	46.1	2.6	2.8	15.1	84.5	30.7	74.4	75.2	3.8	80.2
1555929_s_at	mRNA	gb:BM873997		Homo sapiens cDNA FLJ30680 fis, clone FCBBF2000123.	13.3	23.2	72.9	38.8	59.7	3.8	381.2	39.5	287.2	312.8	136.4	205.2
1555931_at	mRNA	gb:AW590897		Homo sapiens cDNA FLJ36889 fis, clone BNGH42009021.	178.5	149.2	49.8	97.4	122.4	170.5	134.7	45.5	15.5	92	157.6	100
1555933_at	mRNA	gb:AB095933.1	MGC33867	hypothetical protein MGC33867	354.4	269.6	368.1	216.8	221.5	257.2	501.9	341	273.9	478.6	337.4	508.3
1555935_s_at	mRNA	gb:T58129		Homo sapiens full length insert cDNA clone YZ38H04	128.7	74.7	25.7	23.8	40.4	17	55.9	20	10.4	226	29.2	199.5
1555938_x_at	mRNA	gb:AI520969		Homo sapiens, clone IMAGE:4731764, mRNA	192.9	87.7	85.6	120.5	246.8	125.2	119.4	104.8	233	291.8	124.6	444
1555942_a_at	mRNA	gb:AK091113.1		Homo sapiens cDNA FLJ11346 fis, clone PLACE1010900.	28.8	387.5	7.8	59.5	16.5	46.8	46.7	9.1	41.1	16.5	44.9	9.9
1555943_at	mRNA	gb:CA307621		Homo sapiens cDNA FLJ40369 fis, clone TESTI2034847.	452.5	369.1	348.9	883.8	524.1	607.5	393	626.2	567.5	604.6	631.1	428.1
1555944_at	mRNA	gb:AK091785.1		Homo sapiens cDNA FLJ34466 fis, clone HLUNG2003162.	258.8	110.6	40	100.7	146.3	56.6	266.8	76.6	162.9	48.4	138.1	155.7
1555945_s_at	mRNA	gb:AK091785.1		Homo sapiens cDNA FLJ34466 fis, clone HLUNG2003162.	1217.5	1349.1	541.5	1505.3	841	662.3	728.3	973.1	699.6	559.3	930.4	733.1
1555947_at	mRNA	gb:AU116818		Homo sapiens cDNA FLJ34466 fis, clone HLUNG2003162.	234.8	318.7	113.1	179.2	74.4	199	193.7	146.2	195.1	167.1	121.3	238.2
1555948_s_at	mRNA	gb:AU116818		Homo sapiens cDNA FLJ34466 fis, clone HLUNG2003162.	1731.6	1716.7	554.4	2061	993.4	958.7	765.5	1314.4	1034.7	737.3	1409.9	1020.5
1555950_a_at	mRNA	gb:CA448665	DAF	decay accelerating factor for complement (CD55, Cromer blood group system)	599.8	559.9	2948.7	5631.4	4835.3	5505.3	1784.8	2771.3	1736.9	1678.2	1395.4	2171.1
1555953_at	mRNA	gb:BU616656	COL18A1	collagen, type XVIII, alpha 1	172.1	113	113.3	130	156.2	62.3	45.6	326.2	162.7	33.9	56.7	189.6
1555960_at	mRNA	gb:AK054976.1	HINT1	histidine triad nucleotide binding protein 1	193.8	80.3	69.7	93.8	86.5	74.3	106.6	180.1	90.4	69.6	127.1	148.8
1555961_a_at	mRNA	gb:AK054976.1	HINT1	histidine triad nucleotide binding protein 1	19916.9	19851.1	15330.4	21700.4	17847	16846	15377.6	18848.3	15913.7	13212.9	22228.2	18274.1
1555962_at	mRNA	gb:CA503291	B3GNT7	UDP-GlcNAc:betaGal beta-1,3-N-acetylglucosaminyltransferase 7	7.3	30.6	28.1	14	13.8	191.6	469.1	4.4	1602	532	34.8	629.6
1555963_x_at	mRNA	gb:CA503291	B3GNT7	UDP-GlcNAc:betaGal beta-1,3-N-acetylglucosaminyltransferase 7	5.6	85.8	4.5	4.3	58.3	67.4	666.6	6	1426	379.1	64.5	450.7
1555964_at	mRNA	gb:BU623906		Homo sapiens cDNA FLJ32605 fis, clone STOMA1000175.	107.7	100.7	305.8	78.8	58.7	34.5	52.8	74.5	24.5	49.2	99.1	52.4
1555967_at	mRNA	gb:AA362254		Homo sapiens cDNA FLJ30424 fis, clone BRACE2008881, weakly similar to ZINC FINGER PROTEIN 195.	573	515	261.9	368.5	96.9	224.6	67	643.3	417.9	223.6	658.5	365.3
1555968_a_at	mRNA	gb:AA362254		Homo sapiens cDNA FLJ30424 fis, clone BRACE2008881, weakly similar to ZINC FINGER PROTEIN 195.	1118.5	563.5	298.3	489.4	137.4	254.2	148.2	910.7	422.6	92.4	677.6	353.3
1555970_at	mRNA	gb:AU154086		Human clone JkA8 mRNA induced upon T-cell activation, 3 end.	436.4	275	579.6	895	767.8	565.6	638.5	533.7	329.9	61.2	419.9	47.7
1555971_s_at	mRNA	gb:AU154086		Human clone JkA8 mRNA induced upon T-cell activation, 3 end.	1275.6	1485.1	2292.9	4487.3	1459.5	3491.1	1497.4	1169.4	1472.1	1652.1	1043.4	866
1555972_s_at	mRNA	gb:AU127250		Human clone JkA8 mRNA induced upon T-cell activation, 3 end.	379.3	311.6	159.5	562.1	220.1	887.4	611.2	153.4	184.9	252.8	338.6	140
1555973_at	mRNA	gb:BU617042		Homo sapiens partial mRNA; ID YG81-5A	545	470.9	91.1	106.2	122	333.7	409.9	149.6	261.3	328.5	231	177.4
1555974_a_at	mRNA	gb:BU617042		Homo sapiens partial mRNA; ID YG81-5A	675.9	630.7	139.8	119.1	95.1	352.7	549	278.3	301	402.1	243.2	271.2
1555977_at	mRNA	gb:AW467415		Homo sapiens cDNA FLJ33153 fis, clone UTERU2000332.	321.2	243.9	56	392.4	397.9	156.8	147.3	188.4	251	128.5	208.8	126.5
1555978_s_at	mRNA	gb:AW467415		Homo sapiens cDNA FLJ33153 fis, clone UTERU2000332.	186.6	150.2	5.5	168.6	130.9	147	155.1	34.9	168.2	104.9	86.8	92.5
1555981_at	mRNA	gb:AK055685.1	ASB16	ankyrin repeat and SOCS box-containing 16	281.2	184	450.5	239.3	429.1	201	283.7	272.4	186.6	335.7	236.2	372.1
1555982_at	mRNA	gb:BU078629	ENDOFIN	endosome-associated FYVE-domain protein	604.3	696.7	587.9	183.5	84.4	223.5	233.9	133	287.9	145.2	342.3	196.7
1555988_a_at	mRNA	gb:AL043282		Homo sapiens, clone IMAGE:5169455, mRNA	220.7	171	57.3	63.7	61.7	7.6	54.4	57	140.2	128.8	40.6	104.2
1555989_at	mRNA	gb:AA890373		Homo sapiens mRNA; cDNA DKFZp564M243 (from clone DKFZp564M243)	833.3	633.8	196.2	591.9	209.4	409.3	200	178.5	320.8	154.4	275.3	268.6
1555993_at	mRNA	gb:N39597		Homo sapiens full length insert cDNA clone YY51E04	228.6	106.4	132.4	65.4	88.6	140.9	284.1	70.1	40.1	119.3	97.5	105
1555996_s_at	mRNA	gb:AI332397		Homo sapiens full length insert cDNA clone ZB55E11	374.2	462.3	358.6	492.1	442.1	328.8	232.9	328.1	345	382.2	378.7	236.9
1555998_at	mRNA	gb:BE646027		Homo sapiens cDNA FLJ38352 fis, clone FEBRA1000148.	328.2	492.8	291.6	257	303	322.3	362.4	247.8	377.3	530.9	374.7	338.5
1556000_s_at	mRNA	gb:AK074354.1	FLJ10648	function unknown protein 1	392	418.5	235.8	399	1073.2	532.8	573.8	505	402.5	423.4	464.6	521.1
1556006_s_at	mRNA	gb:BQ025347		Homo sapiens, clone IMAGE:4043634, mRNA	90.6	98.8	72.1	162.9	361.9	364	214.4	117.4	199.9	186	126.1	164.7
1556007_s_at	mRNA	gb:AI377389		Homo sapiens, clone IMAGE:4043634, mRNA	289.4	216.5	113.8	279.1	434.3	220.9	272.7	206.3	184.5	386.4	213.3	200.1
1556009_at	mRNA	gb:AW117765		Homo sapiens cDNA FLJ36547 fis, clone TRACH2007577.	137.5	161.8	166.2	133.2	218.9	190.9	165.2	129.5	136.3	132.9	109	184.9
1556015_a_at	mRNA	gb:AL360139.1	MESP2	mesoderm posterior 2	553.2	594.9	521.3	382.5	475.4	564.9	404.1	310.2	818.7	440	370.1	539.9
1556019_at	mRNA	gb:BE502765		Homo sapiens mRNA; cDNA DKFZp667K0825 (from clone DKFZp667K0825)	189.6	136.7	134.3	139.7	24.1	156.4	166.8	67.6	66.5	38.8	145.8	40
1556021_at	mRNA	gb:BF105980		Homo sapiens mRNA; cDNA DKFZp667K0825 (from clone DKFZp667K0825)	225.6	260.9	255.4	146.9	63.5	396.6	224.6	178.9	276.5	144	174.7	177.7
1556026_at	mRNA	gb:AI692623		Homo sapiens clone 148022 iduronate-2-sulfatase (IDS2) pseudogene, mRNA sequence	40.6	35.7	67.6	23.4	29	5.8	166.9	13.3	58.1	19.5	26.2	7.4
1556029_s_at	mRNA	gb:H90656		Homo sapiens full length insert cDNA clone YW29E06	24.9	133.4	287.7	138.1	206.1	996.5	146.1	94.7	101	123.9	81.8	370.4
1556030_at	mRNA	gb:AK092487.1		Homo sapiens cDNA FLJ35168 fis, clone PLACE6012604.	191.6	280.3	106.1	106.7	135.8	185.6	301.5	177.4	93.5	214.6	196.6	203.7
1556033_at	mRNA	gb:BQ187042		Homo sapiens cDNA FLJ38785 fis, clone LIVER2001329.	352.9	207.4	286	448.7	277.7	346	63.1	118.1	233.9	181.1	141.6	214.2
1556035_s_at	mRNA	gb:AI201248	ZNF207	zinc finger protein 207	787.8	507.1	356.5	769.7	572.5	458.2	704.6	441.4	359.3	627	306.9	393.2
1556037_s_at	mRNA	gb:AK098525.1		Homo sapiens cDNA FLJ25659 fis, clone TST00427, highly similar to Mus musculus hedgehog-interacting protein (Hip) mRNA.	13.9	66.3	1787.7	30.3	4.6	101.1	1055	125	124.1	152.5	412.8	128.8
1556043_a_at	mRNA	gb:AK093733.1		Homo sapiens cDNA FLJ36414 fis, clone THYMU2010848.	105.2	83.3	2.7	128.2	50.5	131.6	138.3	39	117.4	46.3	43.2	87.3
1556047_s_at	mRNA	gb:AI298393		Homo sapiens full length insert cDNA clone YW32H04	314.2	193.4	55.6	67	137	104	109.1	72.3	238.8	66.5	100.6	164.9
1556048_at	mRNA	gb:BC033363.1		Homo sapiens, clone IMAGE:4753714, mRNA	136.1	91	332.3	122.4	88	205.2	260.9	136.8	160.9	163.5	230.5	251
1556051_a_at	mRNA	gb:CA777994	BICD1	Bicaudal D homolog 1 (Drosophila)	95.4	162.6	157.4	190.9	368	201.9	378.2	155.5	232.7	106.9	115.8	388.2
1556056_at	mRNA	gb:BM982514		Homo sapiens cDNA FLJ39144 fis, clone OCBBF1000085.	320.8	308.6	221.6	181.5	223.5	183.1	362.4	233.6	260.5	317.9	274.7	291.6
1556057_s_at	mRNA	gb:CA778002	NEUROD1	neurogenic differentiation 1	12.2	53.7	48.2	75.8	49	35.4	213.9	50.8	37.7	56.3	74.1	107.7
1556058_s_at	mRNA	gb:W92026		Homo sapiens full length insert cDNA clone YS15G06	182.5	186.2	27.3	117.4	325	158.9	198.4	218.9	126.1	267.8	214.3	187.5
1556059_s_at	mRNA	gb:BM992098		Homo sapiens full length insert cDNA clone YS15G06	705.6	666	1013.2	641.3	1050.6	797.4	869.8	1440.5	983.8	1135.9	1053.9	921
1556060_a_at	mRNA	gb:AK027074.1	KIAA1702	KIAA1702 protein	804.3	467.8	689	2086.9	964.9	1442.4	553.1	822.1	549.8	787.8	638.9	676.3
1556061_at	mRNA	gb:AI760272		Homo sapiens cDNA FLJ38491 fis, clone FEBRA2023990.	314.3	388.1	150.4	306.3	123.1	222.6	235.8	261.8	69.8	276.3	224.2	145.1
1556062_at	mRNA	gb:AW182934		Homo sapiens cDNA FLJ38491 fis, clone FEBRA2023990.	66	101.2	53.2	45.9	12.3	30.3	7.9	90.1	20.2	70.3	49.5	1.5
1556063_s_at	mRNA	gb:AW182934		Homo sapiens cDNA FLJ38491 fis, clone FEBRA2023990.	215	164.6	111.5	233	65.7	101.9	40.1	283.6	12.2	172.6	132.7	205.1
1556064_at	mRNA	gb:BQ575161		Homo sapiens cDNA FLJ34036 fis, clone FCBBF2005069.	174.8	153.3	230	407.5	331.9	292.5	82.9	130.2	179	178.9	180.2	248
1556065_at	mRNA	gb:BG828817		Homo sapiens cDNA FLJ34036 fis, clone FCBBF2005069.	73.5	61.7	33.4	103.8	6.8	56.7	17.6	51.3	36.4	5.8	44.5	47.5
1556081_at	mRNA	gb:CA314425		Homo sapiens cDNA FLJ33441 fis, clone BRACE2021932.	129.6	72.9	39.6	67.1	86.1	88.8	90.8	34.7	45.3	67.1	34.4	55.7
1556082_a_at	mRNA	gb:CA314425		Homo sapiens cDNA FLJ33441 fis, clone BRACE2021932.	149.1	56.8	65.2	57.2	42.7	105.1	22.3	69.9	143	98.5	81.2	69
1556086_at	mRNA	gb:AI244592		Homo sapiens cDNA FLJ33423 fis, clone BRACE2020278.	60	54.9	56.3	29	60.1	10.5	145	57.7	16.6	24.8	75.3	48.4
1556090_at	mRNA	gb:BM970306		Homo sapiens cDNA FLJ35281 fis, clone PROST2007248.	39.9	41.7	22.6	43.8	33.4	65.4	106.5	36.6	9.7	63.7	85.4	30.5
1556097_at	mRNA	gb:CA442342		Homo sapiens, clone IMAGE:5288686, mRNA	73.4	58.2	65.6	196.8	8.5	74.8	86.4	2	90	137.2	87.3	133
1556105_at	mRNA	gb:AW079553		Homo sapiens cDNA FLJ41020 fis, clone UTERU2019163.	81.9	145.2	72.8	49.2	68.6	66.6	158.1	113.6	116	77.2	104.4	117.5
1556107_at	mRNA	gb:AL832253.1		Homo sapiens mRNA; cDNA DKFZp667C1617 (from clone DKFZp667C1617)	40.9	127.1	38.4	149.9	111.7	32.3	134.2	15.1	126.1	114.7	68.5	122.5
1556111_s_at	mRNA	gb:BM676963		Homo sapiens cDNA FLJ39819 fis, clone SPLEN2010534.	54.1	110.4	52.1	128	107.4	70.5	108.5	101.8	52.4	180	88.3	78.6
1556113_at	mRNA	gb:BC036906.1		Homo sapiens, clone IMAGE:4524214, mRNA	26.7	105.8	162.8	621.2	1019	65.4	66.2	19	229.1	24.9	26.7	131.1
1556114_a_at	mRNA	gb:BC036906.1		Homo sapiens, clone IMAGE:4524214, mRNA	126.7	110.5	67.2	1702.1	2661.1	81.2	72.5	67.3	154.7	72.4	68	192.3
1556121_at	mRNA	gb:AK021751.1		Homo sapiens cDNA FLJ11689 fis, clone HEMBA1004977.	530.3	363.2	108.4	330.8	124.1	497.7	442.2	543	435.4	250.7	276.9	548.6
1556122_at	mRNA	gb:CA431092		Homo sapiens, clone IMAGE:4863312, mRNA	116.6	103.3	211.8	69.1	96.6	444	368.9	87.3	111.8	101.4	175.1	134.8
1556123_a_at	mRNA	gb:CA431092		Homo sapiens, clone IMAGE:4863312, mRNA	103.2	167.5	308.9	66.5	248.1	486.6	321	164.3	51.5	11.4	178.6	119.7
1556125_at	mRNA	gb:BM668595		Homo sapiens cDNA FLJ33578 fis, clone BRAMY2011639.	106.2	55.4	2.4	39.9	31.1	56.7	73.4	3.2	43.1	26.2	13.5	38.7
1556126_s_at	mRNA	gb:BM668595		Homo sapiens cDNA FLJ33578 fis, clone BRAMY2011639.	133.8	83.9	127.3	189	121	24.5	169.2	104.5	54.2	36.2	8.6	128.1
1556128_a_at	mRNA	gb:AK094809.1		Homo sapiens cDNA FLJ37490 fis, clone BRAWH2014934, highly similar to GUANINE NUCLEOTIDE RELEASING PROTEIN.	103.3	103.3	118.1	692.1	99.8	41.9	211.9	114.2	55.9	190.9	232.4	150.5
1556129_at	mRNA	gb:AF086148.1		Homo sapiens full length insert cDNA clone ZB40F03	261.4	390.5	284.3	450.2	220.3	321	160.4	305.9	304.2	364	360.7	166.6
1556134_a_at	mRNA	gb:BC013229.1		Homo sapiens, clone IMAGE:3460553, mRNA	45.3	34.9	58.3	524.8	137.9	80.7	286.3	89.5	165.6	42.2	101.2	413.6
1556138_a_at	mRNA	gb:CA430162		Homo sapiens full length insert cDNA clone ZC33A09	9.4	8.5	77.2	207.9	621.7	63.7	42.1	5.2	319.1	65.2	23.1	453.5
1556144_at	mRNA	gb:AK096791.1		Homo sapiens cDNA FLJ39472 fis, clone PROST2012888.	119.3	102.6	118.7	49.1	106.1	50.7	132	86.9	95	110.9	138.6	97.4
1556147_at	mRNA	gb:BC037882.1		Homo sapiens, clone IMAGE:5274427, mRNA	30	109.8	25.8	54.9	23.9	36.4	74.6	35.6	10.3	4	24.6	75.8
1556148_s_at	mRNA	gb:BC037882.1		Homo sapiens, clone IMAGE:5274427, mRNA	225.7	181.7	13.4	126.4	102.7	82.6	165.6	49.4	154.1	112.7	205.2	153.3
1556151_at	mRNA	gb:AI077660		Homo sapiens cDNA FLJ36719 fis, clone UTERU2011195.	1227.9	1186	927.6	1338.2	1397.6	939.3	788.3	678	930	1052.5	1062.5	2925.7
1556153_s_at	mRNA	gb:BQ025487		Homo sapiens full length insert cDNA clone YI61G12	38.7	41.4	64.1	84	21.7	51.7	134.8	38.5	8.8	57.5	59.4	26.2
1556154_a_at	mRNA	gb:BM677498		Homo sapiens cDNA FLJ37518 fis, clone BRCAN2004653.	208.5	255.9	285.7	133	180.4	132.8	209.2	106.4	197.6	166.2	205.2	139.5
1556158_at	mRNA	gb:AL833762.1		Homo sapiens mRNA; cDNA DKFZp666G057 (from clone DKFZp666G057)	2.3	8	3.4	2	3.2	7.3	9.8	17.1	5.4	10.8	3.3	29.4
1556162_at	mRNA	gb:AK097809.1	IGSF3	immunoglobulin superfamily, member 3	180	168	147.3	92	131.1	152.9	334.3	369	487.8	396.3	285.8	376.9
1556163_a_at	mRNA	gb:AK097809.1	IGSF3	immunoglobulin superfamily, member 3	325.5	475	178.8	80	72.6	231.6	116.5	453.6	181.8	752.7	229.4	349.8
1556165_at	mRNA	gb:AK057525.1		Homo sapiens cDNA FLJ32963 fis, clone TESTI2008405.	31.2	73.6	209.7	79.4	102.5	522.2	252.5	87.5	123	25.3	67.7	179.9
1556166_x_at	mRNA	gb:AK057525.1		Homo sapiens cDNA FLJ32963 fis, clone TESTI2008405.	100.7	78.6	85.8	23	56.2	176.2	112.6	5.6	20.7	85.3	94.8	19
1556172_at	mRNA	gb:AL832916.1		Homo sapiens mRNA; cDNA DKFZp762I0915 (from clone DKFZp762I0915)	99.5	6.9	29.5	230.8	33.8	25.6	81.9	37.1	7.9	6.4	40.5	24.8
1556173_a_at	mRNA	gb:AL832916.1		Homo sapiens mRNA; cDNA DKFZp762I0915 (from clone DKFZp762I0915)	228.1	168.6	55.6	372	98.2	44	84.3	94.7	83.1	100.7	94.7	173.7
1556176_at	mRNA	gb:BU618741	LOC135763	taube nuss	404.2	420.4	731.9	469.3	1028.8	385.9	532.7	603.8	290.6	396.6	770.4	258
1556178_x_at	mRNA	gb:BU618741	LOC135763	taube nuss	574	456.6	962.5	620.2	1222.2	527.3	725.5	693.7	429.2	471.9	817.2	371.4
1556180_at	mRNA	gb:BE646146	LOC255458	hypothetical protein LOC255458	919.2	384.9	1171.2	298.6	378.4	301.3	484.8	296.1	358.2	265.6	437.5	256.3
1556183_at	mRNA	gb:AK097649.1		Homo sapiens cDNA FLJ40330 fis, clone TESTI2031504.	282.5	176.1	129.4	104.2	196.6	166.2	228.3	230.1	150.6	246.7	227.2	131.5
1556186_s_at	mRNA	gb:AW026427		Homo sapiens full length insert cDNA clone ZD67E01	292.2	135.9	572	550.5	324	613.2	448.5	802	654.8	541.4	571.8	750.8
1556190_s_at	mRNA	gb:AK056897.1		Homo sapiens cDNA FLJ32335 fis, clone PROST2005604.	63.9	57.2	163.6	10.8	107.9	75.5	213.9	98.4	248.8	92.6	72.9	191.3
1556192_x_at	mRNA	gb:R00204		Homo sapiens full length insert cDNA clone YR55D08	46.3	55.1	18.1	38.9	9.9	59.3	167.1	97	6.4	13.9	59.7	34.3
1556194_a_at	mRNA	gb:BC042959.1		Homo sapiens, clone IMAGE:5285801, mRNA	68.9	108.8	35.9	147.8	144.1	98.1	49.7	132.1	209.2	42.3	73.4	135.7
1556200_a_at	mRNA	gb:BC021140.1	FLJ32938	hypothetical protein FLJ32938	951.2	836.2	2499.8	42.1	17.1	951.4	2929.9	355.7	1049.1	17.1	820.1	521.6
1556201_at	mRNA	gb:AJ419867.1	RNASE6PL	extra-cellular ribonuclease	145.1	51	59	36.8	141	99.3	122.6	117.1	98.2	79.1	81.5	65.4
1556205_at	mRNA	gb:AK094546.1		Homo sapiens cDNA FLJ37848 fis, clone BRSSN2013544.	244.7	157.2	156.1	64	56.6	212	231.9	292.7	110	135.6	169.3	221.5
1556209_at	mRNA	gb:CA447397		Homo sapiens, clone IMAGE:5228386, mRNA	12.9	14.3	4.7	4	4.7	4	22.2	5.3	5.6	11.1	5.3	246.9
1556211_a_at	mRNA	gb:N62827		Homo sapiens cDNA FLJ38810 fis, clone LIVER2006251.	9.2	2.9	32.4	119.2	135.3	41.8	152.3	9	94.1	40.3	13	68.6
1556216_s_at	mRNA	gb:BG704082		Homo sapiens, clone IMAGE:4819737, mRNA	98.7	64	174.2	152.1	75.2	38.5	73	47.6	50.1	47.9	72.8	96
1556221_a_at	mRNA	gb:BM992214		Homo sapiens cDNA FLJ35137 fis, clone PLACE6009419.	45.9	50	5.7	130.2	86.2	14	79.5	52.2	73.2	60.5	62.1	54.4
1556222_at	mRNA	gb:BC042387.1		Homo sapiens, clone IMAGE:5296867, mRNA	127.4	71.2	22.4	43.1	99	68.5	109.4	71.5	100.4	74.6	83.8	63.1
1556227_at	mRNA	gb:AF088033.1		Homo sapiens full length insert cDNA clone ZC24E10	117.2	156.8	78.2	111.1	47.6	164	193.8	163.8	160.7	66	138.3	188.3
1556228_a_at	mRNA	gb:AF088033.1		Homo sapiens full length insert cDNA clone ZC24E10	574.9	412.9	401.1	311.8	158.5	573.2	526.7	252.6	407.2	209.6	249.1	446.6
1556232_at	mRNA	gb:AL832634.1	MGC33317	hypothetical protein MGC33317	55	81.1	11.5	102.9	97.2	117.4	202.1	80	55.4	85.2	84.3	109.3
1556235_at	mRNA	gb:AK091688.1		Homo sapiens cDNA FLJ34369 fis, clone FEBRA2017098.	120.2	122	66.3	65.1	89.7	184.8	25.4	75.7	78.7	53.2	130.5	50.6
1556236_at	mRNA	gb:BC035154.1		Homo sapiens, clone IMAGE:5265178, mRNA	130.5	112.2	91	348.8	278.2	89.9	363.7	75.2	204.9	145.9	38.6	137.8
1556239_a_at	mRNA	gb:BC040322.1		Homo sapiens, clone IMAGE:4828492, mRNA	21.8	9.5	66.2	30.1	29.1	13.9	140.5	13.6	6.6	6.6	41.5	5.5
1556242_a_at	mRNA	gb:BC040715.1		Homo sapiens, clone IMAGE:3885623, mRNA	213.7	239.1	460.4	284.8	411	331.4	1046	462.1	478.2	497.3	317.6	741.8
1556244_s_at	mRNA	gb:BC030087.1		Homo sapiens, clone IMAGE:4792618, mRNA, partial cds	139.7	179.5	35.3	2.9	51.1	24.8	31.3	51	5.5	60.1	31.3	39.9
1556250_at	mRNA	gb:BQ775325		Homo sapiens full length insert cDNA YH65B08	60.4	192.9	132.1	111.9	142.6	82.9	38.6	88.8	201.5	230.7	179	312.9
1556255_a_at	mRNA	gb:BC030752.1		Homo sapiens, clone IMAGE:4796358, mRNA, partial cds	120.5	112.2	94.5	27.2	67.7	86.5	254.8	91.9	214.1	116.2	133.5	146.4
1556265_at	mRNA	gb:AK092524.1		Homo sapiens cDNA FLJ35205 fis, clone PLACE6018497.	334.2	453.6	195.9	221	216.5	304.4	213.8	281	293.3	203.3	440.6	345.3
1556277_a_at	mRNA	gb:BG542611		Homo sapiens full length insert cDNA clone ZA69H09	117.6	15.6	59.8	71.1	87.5	86.4	65	53.3	43.7	75.8	71	92.4
1556279_at	mRNA	gb:AF086155.1		Homo sapiens full length insert cDNA clone ZB55G05	155	170	161.7	118.4	89.1	165.1	253.3	91.6	176	152.9	106.2	299.9
1556281_at	mRNA	gb:AF085852.1		Homo sapiens full length insert cDNA clone YI54A07	215.1	307.4	215.1	208	181.1	278.5	325.2	214.8	184.5	202.4	211.9	136.6
1556283_s_at	mRNA	gb:W74643		Homo sapiens full length insert cDNA clone ZD77D05	821.5	997	1294.3	391.1	1529	465.5	1175.6	1722.2	700.1	798.3	1359.8	917.6
1556284_at	mRNA	gb:AF086012.1		Homo sapiens full length insert cDNA clone YW18E10	83.8	105.9	56.7	46.5	55.2	16.4	6.9	51.6	24.7	25.8	49.9	78
1556285_s_at	mRNA	gb:AF086012.1		Homo sapiens full length insert cDNA clone YW18E10	3311.2	2585.1	2024.4	3507.6	2054.3	1515.2	2356.2	2234.8	2459	1205.5	2486.8	2387
1556296_at	mRNA	gb:BI559356		Homo sapiens, clone IMAGE:5295605, mRNA	261.3	187.8	257.9	104.4	125.7	176.1	251.4	262.5	311.3	248	167.7	347.3
1556299_s_at	mRNA	gb:BF516262		Homo sapiens full length insert cDNA clone ZD76H04	294.5	286.2	790.8	11.3	18.4	268.1	35.2	148.2	78.5	91.8	304.6	103.8
1556301_at	mRNA	gb:BC024246.1		Homo sapiens cDNA: FLJ21942 fis, clone HEP04527.	156.1	153.3	170.1	364.3	176.9	79.1	78.5	134.8	83.6	80.4	108.6	149.5
1556306_at	mRNA	gb:AA082707		Homo sapiens clone IMAGE: 548060 mRNA sequence	120.6	144.7	98.2	96	23.8	110.7	63.9	66.3	93.8	70.4	81.6	95.1
1556309_s_at	mRNA	gb:BC041041.1		Homo sapiens, clone IMAGE:4890104, mRNA	127.9	99.1	186.5	207.7	22.2	9.5	29.5	154.5	28.3	107	111.4	176.5
1556321_a_at	mRNA	gb:BQ184262		Homo sapiens mRNA full length insert cDNA clone EUROIMAGE 283668.	442.4	370.9	358.1	158.3	263	338.4	112.8	435.7	118.1	162.7	438.7	121.3
1556322_a_at	mRNA	gb:AW952920		Homo sapiens full length insert cDNA clone YU27F12	51.8	15.7	54.9	72.8	205.3	30.6	173.6	100.4	87.4	121.8	54.4	119.9
1556325_at	mRNA	gb:AL832009.1	KIAA1275	KIAA1275 protein	8.1	1.5	36.9	3.2	32.8	41.6	27.5	3.3	48.3	38.6	16.5	44.3
1556328_at	mRNA	gb:BC042378.1		Homo sapiens, clone IMAGE:5277693, mRNA	60.6	5.3	1.9	5.3	4.6	1.3	5.5	10.6	62.4	42.4	44	3.3
1556329_a_at	mRNA	gb:BC042378.1		Homo sapiens, clone IMAGE:5277693, mRNA	16.3	8.2	33.4	23.8	35.2	13.7	11.8	11.7	69.3	25.3	29.5	29.9
1556332_at	mRNA	gb:CA313430		Homo sapiens cDNA FLJ38412 fis, clone FEBRA2009385.	95.7	65.7	173.7	24.9	6.3	46.7	39.7	158.2	94.3	114.5	141.6	106.2
1556336_at	mRNA	gb:AA460960		H.sapiens mRNA (clone ICRFp507L1876)	189.1	195	119.4	12.2	176.2	61.7	305.5	126.6	211.6	331.4	124.8	139.9
1556338_at	mRNA	gb:BM353142		Homo sapiens cDNA FLJ39845 fis, clone SPLEN2014452.	250.6	107.4	285.6	132.9	142.7	92.3	131	276.3	133.1	150.8	448.3	137.3
1556339_a_at	mRNA	gb:BM353142		Homo sapiens cDNA FLJ39845 fis, clone SPLEN2014452.	121.2	203.9	263.4	74.1	104.6	69.2	20	113.2	115.8	100.1	286.3	60.7
1556345_s_at	mRNA	gb:AF086534.1		Homo sapiens full length insert cDNA clone ZE07C03	384.1	216.2	301.1	262.7	201.4	277.6	409.2	203.9	313.7	288.9	215.2	240
1556346_at	mRNA	gb:AJ227860.1		Homo sapiens partial mRNA; ID YG39-1A	173.3	184.6	126.4	155.9	17	380.4	551.4	271.7	340.8	414.8	216.7	395.6
1556347_at	mRNA	gb:W72151		Homo sapiens full length insert cDNA clone ZD70G04	13.9	21.8	14.3	23.9	20.7	30.9	21.4	58.8	5.1	31.4	46.7	10
1556348_at	mRNA	gb:AK095692.1	LOC284709	hypothetical protein LOC284709	82.8	155.7	55.4	627.1	190.8	157.7	207.4	44.5	148.1	169.1	175.6	17.5
1556352_at	mRNA	gb:AI692624		Homo sapiens cDNA FLJ30440 fis, clone BRACE2009185.	237.6	254.3	77.1	143.1	335.8	340	400.3	279.7	228.6	244.3	152.2	292.6
1556361_s_at	mRNA	gb:BC016937.1		Homo sapiens, clone IMAGE:4794811, mRNA	9.3	62	40	52.8	47.7	68.4	98.6	56	45.6	47.2	65.5	47.3
1556362_at	mRNA	gb:BC040862.1		Homo sapiens, clone IMAGE:5541046, mRNA	117.2	203.2	64.2	123.3	96.9	132.3	372.9	89.4	180.5	93.5	168.9	128.7
1556385_at	mRNA	gb:BQ028191		Homo sapiens cDNA FLJ39926 fis, clone SPLEN2021157.	364.4	316.7	110.2	184	155.7	185.8	406.6	89.7	234.7	316	237.5	337.7
1556387_at	mRNA	gb:AK096143.1		Homo sapiens cDNA FLJ38824 fis, clone LIVER2008945.	89.4	126.5	121.1	80	66.1	100.9	158.9	32.2	87	62.6	223.8	106.4
1556389_at	mRNA	gb:AF161347.1	TNRC5	trinucleotide repeat containing 5	332.2	236	103.6	174.7	218.1	363.8	253.3	259.6	201.8	241.3	198.3	105.2
1556393_at	mRNA	gb:BE326219		Homo sapiens full length insert cDNA clone YY79F02	96.1	89	45.3	50.2	2	85.6	85.5	64.5	63.8	88.8	35.7	95.9
1556409_a_at	mRNA	gb:AF086184.1		Homo sapiens full length insert cDNA clone ZC30C07	303.4	183.8	152.7	135.1	177.3	197.2	280.6	125.6	252.4	121.4	178.9	187.3
1556410_a_at	mRNA	gb:AJ457067.1		Homo sapiens partial mRNA for high tyrosine glycine keratin associated protein 19.1 (KRTAP19.1 gene)	323.8	319.2	30	25.1	47.7	71.4	119.3	4009.3	7.5	2.6	7165.6	9.6
1556413_a_at	mRNA	gb:AF086538.1		Homo sapiens full length insert cDNA clone ZE08G04	149.8	56.7	100.2	45.5	51.1	95.2	88	74.4	68	107.2	63	107
1556414_at	mRNA	gb:BU192089		Homo sapiens full length insert cDNA clone ZD81A03	121.1	91.6	49.7	31.2	17.3	25.3	145.7	36.3	58.3	35.5	61.4	78.6
1556416_s_at	mRNA	gb:AF086242.1		Homo sapiens full length insert cDNA clone ZD37D10	40.1	15.7	67.8	70.8	105.6	30.5	193.6	73.6	12.3	20.5	61.1	94.4
1556421_at	mRNA	gb:AI890196		Homo sapiens cDNA FLJ35230 fis, clone PROST2001415.	11.2	11.1	61.4	22.1	0.8	10.4	50.6	8.9	83	53.5	5.6	46.5
1556425_a_at	mRNA	gb:BF509747		Homo sapiens cDNA FLJ37117 fis, clone BRACE2022270.	86.5	257.2	71.3	233.8	81.7	162.2	119.9	261.3	178.3	174.6	315.7	147.2
1556427_s_at	mRNA	gb:AL834319.1		Homo sapiens mRNA; cDNA DKFZp586G2417 (from clone DKFZp586G2417)	2312.8	2845.8	810.7	176.1	181.8	59.6	162.3	101.6	66.7	106.1	298.9	146.8
1556429_a_at	mRNA	gb:BC026969.1		Homo sapiens, clone IMAGE:5116073, mRNA, partial cds	12.9	84.6	10.4	248.6	5.5	235.3	74.8	240.2	102.2	81.4	222.8	216.8
1556434_at	mRNA	gb:BQ777552		Homo sapiens cDNA FLJ25798 fis, clone TST07050.	144.7	52.7	36.4	58.9	92.2	101.8	53	107.8	138.4	121.3	67	120
1556442_x_at	mRNA	gb:AU159357		Homo sapiens cDNA FLJ13882 fis, clone THYRO1001480.	1165.8	1515.3	766.1	1488.4	2306.5	1390.3	2313.8	1136	1032.6	1167.8	891.8	1261.8
1556464_a_at	mRNA	gb:AF086098.1		Homo sapiens full length insert cDNA clone YZ88E12	295.2	259.4	229.1	237.4	389.8	236.5	378.3	186	302.6	280.5	233.9	259.4
1556465_at	mRNA	gb:AF087972.1		Homo sapiens full length insert cDNA clone YU77H10	47.3	101.5	34.5	35.8	114	6.8	113.1	58.2	51.6	19.4	84	72.5
1556471_at	mRNA	gb:CA448477		Homo sapiens cDNA FLJ36252 fis, clone THYMU2002109, moderately similar to Homo sapiens Sex comb on midleg homolog 1 isoform 1.	180	50.5	401.3	58.8	91.4	18.2	160.5	331	8.1	18.5	620.3	37.9
1556472_s_at	mRNA	gb:CA448477		Homo sapiens cDNA FLJ36252 fis, clone THYMU2002109, moderately similar to Homo sapiens Sex comb on midleg homolog 1 isoform 1.	9.2	7.7	286	7.5	10	18.7	31.5	203.5	12.5	5.1	352.5	11
1556474_a_at	mRNA	gb:AK095698.1		Homo sapiens cDNA FLJ38379 fis, clone FEBRA2002986.	13.6	6.9	26.8	36.8	61	44.2	20.8	27.2	64.5	77.5	33.9	64
1556476_at	mRNA	gb:AI089021		Homo sapiens cDNA FLJ36543 fis, clone TRACH2006194.	93.8	19.4	46.2	18.8	16	68.9	107.8	53.6	38.2	13.2	27.3	128
1556484_at	mRNA	gb:AK098677.1		Homo sapiens cDNA FLJ25811 fis, clone TST07369.	298.1	134.8	319.8	347.3	303.4	260.1	454.5	157.7	332.6	381.8	505.9	318.5
1556486_at	mRNA	gb:BC031882.1		Homo sapiens, Similar to hypothetical gene LOC118703, clone IMAGE:4825811, mRNA, partial cds	38.8	88	27.2	40.8	70.9	29.1	108.7	38.7	10.1	61.4	8.8	77.2
1556499_s_at	mRNA	gb:BE221212		Homo sapiens DFSP fusion mRNA, partial sequence.	79.8	371.8	30.1	28.8	31428.7	27.2	38	21.7	214.6	5011.1	42.7	111.3
1556505_at	mRNA	gb:BC035396.1		Homo sapiens, clone IMAGE:4826545, mRNA	241.4	346	205.7	139.2	92.3	264.6	129.3	78.5	215.5	182.7	197.6	208.2
1556518_at	mRNA	gb:BC039329.1		Homo sapiens, clone IMAGE:5267606, mRNA	27.9	14.9	55.5	122.4	94.7	34.1	51.4	34.7	20.1	72.5	37.6	12.2
1556520_at	mRNA	gb:BC029602.1		Homo sapiens, clone IMAGE:5296510, mRNA, partial cds	133	155.9	22.3	6.1	100.8	77.1	102.9	54.5	118.1	100.5	173.7	65.9
1556521_a_at	mRNA	gb:BC029602.1		Homo sapiens, clone IMAGE:5296510, mRNA, partial cds	42.5	7.2	7.3	14	15.5	47.7	31.5	5.4	37.1	41.7	50.4	14.1
1556531_at	mRNA	gb:BC039511.1		Homo sapiens, clone IMAGE:5579213, mRNA	13.9	96.5	44.4	27.3	23.9	14.6	75.6	26	100.6	49	80.9	84.6
1556533_at	mRNA	gb:BC038218.1		Homo sapiens, clone IMAGE:5496710, mRNA	276.7	343.1	169.4	168.6	192.7	237.6	272.7	172.5	399.2	343.4	324.3	344.4
1556538_at	mRNA	gb:AK096182.1		Homo sapiens cDNA FLJ38863 fis, clone MESAN2012586, moderately similar to MELANOTRANSFERRIN PRECURSOR.	311.6	332.2	188.4	161.3	110	134.8	52.5	195.8	257.9	188	233.6	406.9
1556543_at	mRNA	gb:AF086013.1		Homo sapiens full length insert cDNA clone YW18F01	75.9	17.4	93.1	46.5	78.2	85.7	56.1	65.1	2	59.8	35.3	21.8
1556545_at	mRNA	gb:AK056941.1		Homo sapiens cDNA FLJ32379 fis, clone SKMUS1000030.	151.2	167.5	160.4	96.1	131.7	218.8	99.7	115.8	104.6	224.7	170.8	117.7
1556551_s_at	mRNA	gb:BQ027619		Human HepG2 partial cDNA, clone hmd5f04m5.	5578.8	5705.6	2386.9	1918.9	1180.5	2820.5	1172.3	2111.9	1287.1	1618.7	3270.4	1048.6
1556555_at	mRNA	gb:AI473891		Homo sapiens, clone IMAGE:4825327, mRNA	276.3	275.3	459.8	210.1	404.7	194.3	419.1	224.8	259.8	445.8	269.8	214
1556568_a_at	mRNA	gb:N46436		Human clone C4E 5.3 (CAC)n/(GTG)n repeat-containing mRNA.	91.3	60.9	16.8	64.5	56.4	54.2	6.4	69.5	40.8	82.9	5.2	48.3
1556579_s_at	mRNA	gb:AF087980.1		Homo sapiens full length insert cDNA clone YW27H10	107.3	56.2	143.7	19.5	66.7	139.3	341.1	112.1	175.2	146.4	164.3	180.8
1556580_a_at	mRNA	gb:BE044068		Homo sapiens cDNA FLJ30798 fis, clone FEBRA2001161.	30.5	16.3	14.2	13.9	43.9	6	81.8	15.5	80.9	21	38.2	29
1556581_at	mRNA	gb:AK056437.1		Homo sapiens cDNA FLJ31875 fis, clone NT2RP7002450, weakly similar to ZINC FINGER PROTEIN 84.	261.1	186.7	207.3	266.7	143.2	161.9	268.4	175	257	179.8	217	247.3
1556582_at	mRNA	gb:AK098812.1		Homo sapiens cDNA FLJ25946 fis, clone JTH14258.	793.6	757.5	437.7	1209.9	1243.5	577.3	1307.8	508.8	550.3	1093	499.7	730.9
1556588_at	mRNA	gb:AK091107.1		Homo sapiens, clone IMAGE:4403791, mRNA, partial cds	530.3	614.4	930.5	244	348.8	444.5	369	180	227.1	345.4	461.7	201.1
1556595_at	mRNA	gb:BQ025203		Homo sapiens full length insert cDNA YI25A03	16.2	25.5	63.1	2.2	9.4	44.4	117.2	13.2	8.3	6.6	32.5	6
1556597_a_at	mRNA	gb:AW169311		Homo sapiens cDNA FLJ38779 fis, clone LIVER1000126.	118.3	98.8	107.2	38.4	123.3	183	58.3	100.1	10.4	92.9	49.8	59.3
1556599_s_at	mRNA	gb:AI698023		Homo sapiens cDNA FLJ32997 fis, clone THYMU1000144.	51.7	20.2	5.4	32.2	16.3	79.4	43.8	10.4	38.5	62.7	52.2	60.2
1556602_at	mRNA	gb:AW614839		Homo sapiens cDNA FLJ36293 fis, clone THYMU2004111.	234.5	126.1	35.5	83.5	145	35.8	10	103.9	1.4	29.5	56.1	2.2
1556609_at	mRNA	gb:BC034803.1		Homo sapiens, clone IMAGE:4821395, mRNA	13	2.7	3.7	72.6	7	85.3	49	1.4	6.5	4.1	28.3	17.2
1556613_s_at	mRNA	gb:BC038568.1	LOC203107	hypothetical protein LOC203107	153.1	142.4	128.5	222.7	231.9	16.9	310.4	370.6	185.3	148.3	146.7	584.2
1556618_at	mRNA	gb:AI798724		Homo sapiens, clone IMAGE:5284881, mRNA	97.2	15	88.7	129.8	110.9	135.5	201.7	7.8	67.6	60.1	61.4	62.9
1556619_at	mRNA	gb:CA413715		Homo sapiens cDNA: FLJ22478 fis, clone HRC10816.	74	46.6	52.1	39.6	72	21.6	562.3	85.4	263.2	108.9	46.2	237.9
1556620_at	mRNA	gb:AF085968.1		Homo sapiens full length insert cDNA clone YT69G03	113	335.7	138.7	229.5	220.5	131.6	181.6	112.9	191.9	193	161.7	165.6
1556629_a_at	mRNA	gb:AI806346		Homo sapiens cDNA FLJ34003 fis, clone FCBBF1000220.	64.1	47.9	30.7	31.3	134.8	43.6	112.3	1	139.5	97.2	16.1	116.6
1556633_at	mRNA	gb:AK096506.1	LOC284677	hypothetical protein LOC284677	120.5	125.8	138.9	101.5	135.3	70	205.5	77.7	104.4	167.2	128.9	123
1556643_at	mRNA	gb:AK055623.1		Homo sapiens cDNA FLJ31061 fis, clone HSYRA2000927.	16	21.5	565.9	209.5	227.6	291.3	605	258.7	313.3	100.8	410	10
1556646_at	mRNA	gb:AA714835		Homo sapiens cDNA FLJ30738 fis, clone FEBRA2000297.	800.1	676.2	797.3	721.7	1058.2	905.8	888.6	653.3	747.9	765	711	462
1556657_at	mRNA	gb:AA744622		Homo sapiens cDNA FLJ36459 fis, clone THYMU2014762.	204	116.1	73.7	135.1	213.4	33.9	252.9	74.7	121.1	137.9	98.8	92.9
1556658_a_at	mRNA	gb:AA744622		Homo sapiens cDNA FLJ36459 fis, clone THYMU2014762.	40.2	60.7	24.1	49.7	71.2	11.9	12.8	52	33.7	1.2	6.4	63.5
1556661_at	mRNA	gb:BC015721.1		Homo sapiens, clone IMAGE:3909950, mRNA	120.2	85.7	13.2	99.2	46.1	96.8	107.1	82.3	108.7	70.8	96.3	137.5
1556667_at	mRNA	gb:BC039445.1		Homo sapiens, clone IMAGE:5311172, mRNA	74	89.7	116.1	112.7	60.9	153.7	26.8	90	22.6	19.5	127.1	27.5
1556672_a_at	mRNA	gb:AI190489		Homo sapiens cDNA FLJ39446 fis, clone PROST2007382.	99.6	28.2	86.6	22.3	64.2	89.5	177.9	126.8	64	65.4	78	42.4
1556675_s_at	mRNA	gb:BC034285.1		Homo sapiens cDNA FLJ33147 fis, clone UTERU2000218.	59.1	18.7	63	102.8	68.6	25.5	129.2	35.8	18.4	122.7	23.1	25.6
1556678_a_at	mRNA	gb:AF086256.1		Homo sapiens full length insert cDNA clone ZD41C11	61.3	37.7	35.5	67.5	75.8	57.9	114	70	25.1	59.9	77.9	45.5
1556690_s_at	mRNA	gb:AW341225		Homo sapiens full length insert cDNA clone YB34H05	167.6	90.2	130	80.6	73.3	61.4	162.7	85.2	202.6	165.7	120.9	138.5
1556695_a_at	mRNA	gb:AK095719.1		Homo sapiens, clone IMAGE:4214515, mRNA, partial cds	45.6	73.1	11.5	101.5	40.1	61	121.5	29.7	72.5	119.3	93	67.4
1556696_s_at	mRNA	gb:AK095719.1		Homo sapiens, clone IMAGE:4214515, mRNA, partial cds	9.2	6.7	40.5	130	39.1	27.1	58.4	38.4	79.9	84.5	86.8	92.3
1556697_at	mRNA	gb:AI819722		Homo sapiens cDNA FLJ34142 fis, clone FCBBF3011523.	125.8	189.1	0.7	0.8	0.7	1.6	74.4	0.5	2.7	5.5	10.5	4.4
1556698_a_at	mRNA	gb:AI819722		Homo sapiens cDNA FLJ34142 fis, clone FCBBF3011523.	593.7	630.1	47.9	27.6	5.5	95.3	21.9	7	51.2	12.8	4.8	11.7
1556700_a_at	mRNA	gb:AI017095		Homo sapiens cDNA FLJ40962 fis, clone UTERU2011897.	13.3	53.9	53.1	6.5	62.1	64.3	24	51.5	113.6	56.9	38.3	59.9
1556704_s_at	mRNA	gb:AK097152.1	LOC286297	hypothetical protein LOC286297	167.2	11.8	51.8	95	82.5	64.2	74.7	32.3	163.1	50.3	71.5	83.8
1556706_at	mRNA	gb:AK056249.1		Homo sapiens cDNA FLJ31687 fis, clone NT2RI2005473.	103.9	97.1	68.2	74.4	49.2	68.3	41.5	17.5	76.3	63.1	77.9	52.5
1556717_at	mRNA	gb:AK092802.1		Homo sapiens cDNA FLJ35483 fis, clone SMINT2008277.	142.3	231.2	101.6	35.2	71.2	69.6	253.8	76.5	177.7	357.6	258.4	172.1
1556722_a_at	mRNA	gb:AK091025.1		Homo sapiens cDNA FLJ33706 fis, clone BRAWH2007808.	285	315.3	211.3	288.9	224.2	295.1	516.6	211.7	581.7	403.3	369	348.1
1556725_a_at	mRNA	gb:BC036750.1		Homo sapiens, clone IMAGE:4181626, mRNA	83.5	119.9	73.3	103.2	7.5	48.9	180.5	6.2	97.4	76.6	33	69.1
1556727_at	mRNA	gb:BC043413.1		Homo sapiens, clone IMAGE:6158804, mRNA	236.2	267.5	206.8	150	36.8	110.4	343.8	149.3	175.1	207.4	277.7	116.5
1556730_at	mRNA	gb:AK074510.1		Homo sapiens cDNA FLJ90029 fis, clone HEMBA1001296.	96.4	47.4	104.8	73.9	130.6	118.1	120.5	92.4	111.5	77.4	103.4	54.3
1556732_at	mRNA	gb:BC039354.1		Homo sapiens, clone IMAGE:5269868, mRNA	45.4	87.7	14.1	60.5	116	97.1	139.7	98.2	12.8	56	16.6	78.7
1556734_at	mRNA	gb:AK027238.1		Homo sapiens cDNA: FLJ23585 fis, clone LNG14352.	100.2	168.2	123.9	105.7	69.6	180.6	182.2	76.4	255.9	235.3	126.3	233.6
1556735_at	mRNA	gb:AI939544		Homo sapiens cDNA FLJ37075 fis, clone BRACE2015756.	88.4	43.6	172.4	122.3	26	128.4	97	8.2	124.8	16.3	80	67.2
1556744_a_at	mRNA	gb:AI732587		Homo sapiens EST from clone 60991, 5 end	227.2	316.8	174	98.8	185.3	154.3	188.1	211	110.6	92.3	184.1	86.3
1556750_at	mRNA	gb:AI701480		Homo sapiens cDNA FLJ30091 fis, clone BNGH41000017.	148.6	190.6	391.2	130.1	99.7	228.5	90.4	90.6	331.4	66.9	121.4	139.2
1556755_s_at	mRNA	gb:AK093190.1		Homo sapiens cDNA FLJ35871 fis, clone TESTI2008046.	403.2	406.7	299.8	225.9	65.7	292.9	589.3	147.6	170.2	309	310.1	348.5
1556769_a_at	mRNA	gb:BC043357.1		Homo sapiens, clone IMAGE:3883659, mRNA	16.4	69.6	149.2	537.3	98.4	128.4	599.6	100.9	16.4	114.1	137.3	66.4
1556777_a_at	mRNA	gb:AF075036.1		Homo sapiens, clone IMAGE:5314175, mRNA	96.7	77.9	66.5	4.6	22.4	11.3	134.9	51.3	95.5	13.2	72.8	105.8
1556787_s_at	mRNA	gb:AW975338		Homo sapiens cDNA FLJ33983 fis, clone DFNES2004684.	94.4	99.1	81.4	50.7	102.6	62.8	108.3	24.6	7	142.3	63	63.3
1556789_a_at	mRNA	gb:AK056384.1		Homo sapiens cDNA FLJ31822 fis, clone NT2RP6000043.	61.5	90.9	21.1	33.3	11.5	89	32.4	43.8	54.6	81.2	75.1	82.4
1556797_at	mRNA	gb:AK090737.1		Homo sapiens cDNA FLJ33418 fis, clone BRACE2019865.	367.6	367.9	268.1	208.9	288.2	160.9	294.4	393.5	343.9	365.6	416.3	479.8
1556798_a_at	mRNA	gb:AK090737.1		Homo sapiens cDNA FLJ33418 fis, clone BRACE2019865.	166.1	92.7	148.6	56	277.2	205.7	137.7	276.5	124.9	204.7	225	374.4
1556801_at	mRNA	gb:BC033551.1		Homo sapiens, clone IMAGE:4823265, mRNA	48.4	127.5	14.2	22.6	69.3	47.4	235	64.6	118.5	123.8	109.1	98.7
1556820_a_at	mRNA	gb:H48516		Homo sapiens full length insert cDNA YR33G07	114.4	95.1	70	84.5	67.1	97.4	161.3	108.3	108.2	77	70.7	156.9
1556821_x_at	mRNA	gb:H48516		Homo sapiens full length insert cDNA YR33G07	247.5	101.4	51.7	112.9	43.9	38.7	96.6	264.3	120.7	98.7	80.9	196.2
1556824_at	mRNA	gb:AF147445.1		Homo sapiens full length insert cDNA clone ZM10C10	136.3	182.3	80.2	18.1	142.9	195.2	253.6	27.1	206.4	242.5	148.7	298
1556827_at	mRNA	gb:BC042414.1		Homo sapiens, clone IMAGE:4820887, mRNA	73.1	85.5	80.8	52.6	22.7	86.8	11.6	51.7	120.4	59.1	71.8	76.1
1556829_at	mRNA	gb:BC033324.1		Homo sapiens, clone IMAGE:4827091, mRNA	69.7	52.1	31	96.9	16.3	35.3	179	13.9	47.8	38.2	63	85.2
1556831_at	mRNA	gb:AI986267		Homo sapiens cDNA FLJ38846 fis, clone MESAN2003851.	186.1	189.3	112.4	111.9	60.1	121.8	111.7	158.8	110	57.8	174.1	179.5
1556834_at	mRNA	gb:BC042986.1		Homo sapiens, clone IMAGE:5296106, mRNA	2.8	50.8	29.2	1.7	39	31.1	44.8	13.7	56	4.2	5.6	114.4
1556835_s_at	mRNA	gb:BC042986.1		Homo sapiens, clone IMAGE:5296106, mRNA	209.1	329.3	192.5	104.6	216.7	175.6	336.2	196	200.3	220.7	243.5	237
1556839_s_at	mRNA	gb:AA515490		Homo sapiens cDNA FLJ33063 fis, clone TRACH2000047.	109.7	176.3	144.3	90.5	50.4	90.1	139	149.1	123.6	89.7	92.8	127.2
1556874_a_at	mRNA	gb:BC032952.1		Homo sapiens, clone IMAGE:4828930, mRNA	62.9	94.3	64.2	49.1	135.9	173.9	236.9	88	145	86.2	87.4	85.2
1556877_at	mRNA	gb:BC040662.1		Homo sapiens, clone IMAGE:4799788, mRNA	51.4	32.9	2	10.5	25	5.6	31.2	4.1	2.2	55.5	2.2	28.6
1556881_at	mRNA	gb:AA934979		Homo sapiens cDNA FLJ37235 fis, clone BRAMY2002525.	114.1	10.9	34.9	34.6	99.5	93.2	148.4	38.6	18.3	73.7	70.5	24.3
1556891_at	mRNA	gb:BE328250		Homo sapiens cDNA FLJ90100 fis, clone HEMBA1006171.	165	82.5	75.6	80	128.8	117.6	270.1	62.9	132.1	156.9	129.1	143.1
1556896_at	mRNA	gb:AK090605.1	LOC284751	hypothetical protein LOC284751	58.8	42	12.7	198.9	229.6	366.4	401.9	112.2	80	199.8	66.7	79.4
1556898_at	mRNA	gb:C14358		Homo sapiens cDNA FLJ30391 fis, clone BRACE2008336.	51.8	50.5	41.8	18.5	21.3	10.3	85.9	33.1	5	6.7	36.4	7.4
1556899_at	mRNA	gb:AK093277.1		Homo sapiens cDNA FLJ35958 fis, clone TESTI2012394.	143.7	219.7	160.3	89	103.6	119.8	357.3	87.4	70.4	171	121.4	112.8
1556903_at	mRNA	gb:AK094711.1		Homo sapiens cDNA FLJ37392 fis, clone BRAMY2026976.	76	92.4	38.6	48.8	109.2	37.9	72.1	16.8	96.8	21	92.4	42.2
1556905_at	mRNA	gb:AI926145		Homo sapiens cDNA FLJ32291 fis, clone PROST2000572.	75.2	84.2	59.3	73.7	38.4	141.5	283	49.7	17.4	83.4	48.6	17.1
1556911_at	mRNA	gb:BC041487.1		Homo sapiens, clone IMAGE:5493056, mRNA	82.6	90.5	119.4	74.5	101.2	130.6	168.2	159.6	59.6	157.7	213.7	129.9
1556913_a_at	mRNA	gb:BC038793.1		Homo sapiens cDNA FLJ36104 fis, clone TESTI2021447.	66	108.9	27.6	36.7	24.7	58.1	19.5	50.3	9.6	46.9	38.6	64.4
1556924_at	mRNA	gb:AB053312.1		Homo sapiens ALS2CR10 mRNA,.	110	126.9	53	40.5	90.1	7.9	155.2	40.5	58.2	40.1	89.9	88.7
1556925_at	mRNA	gb:AL360194.1		Homo sapiens mRNA full length insert cDNA clone EUROIMAGE 432401.	86.9	24.1	10.2	43.6	3.8	5.2	114.4	55.9	72.4	72.8	59.9	69.8
1556928_at	mRNA	gb:AF086502.1		Homo sapiens full length insert cDNA clone ZE01F11	192.9	60.6	24.8	42	37.1	203.1	300.5	88.3	34.4	36.9	73.3	136.3
1556933_at	mRNA	gb:AF085888.1		Homo sapiens full length insert cDNA clone YP43E01	22.7	73.9	19.2	14.8	12	3.3	56.9	15.3	3.3	40.7	37.6	32.8
1556935_at	mRNA	gb:AF085839.1		Homo sapiens full length insert cDNA clone YI44E03	69.5	55.7	64.7	22.9	45.5	69.5	156.1	96.4	65.2	34.6	48.8	75.7
1556936_at	mRNA	gb:BC036850.1		Homo sapiens, clone IMAGE:5309572, mRNA	24.4	26.5	31.2	11	3.9	3.5	28.6	5.4	22.3	38	59.6	17.8
1556950_s_at	mRNA	gb:AW275007		Homo sapiens cDNA FLJ32167 fis, clone PLACE6000450.	23.9	110.9	31	89.1	71	172.5	246	187.2	86.9	138.6	148.6	20.4
1556958_at	mRNA	gb:BE502725		Homo sapiens cDNA FLJ30386 fis, clone BRACE2008216.	73.5	10.2	70.1	97.5	94.2	200.6	389.1	87.5	115.4	15.9	95.4	140.6
1556976_s_at	mRNA	gb:BC042120.1		Homo sapiens, clone IMAGE:4827621, mRNA	342	371.3	207.6	278.3	288.3	410.3	582.1	374.1	374.8	483	552.1	496.1
1556982_at	mRNA	gb:AF085900.1		Homo sapiens full length insert cDNA clone YQ28C05	306.6	330.1	259.4	232.9	164.6	252.2	409.5	200.8	275.2	270.4	309.5	263.5
1556984_at	mRNA	gb:H73101		Homo sapiens full length insert cDNA clone YU27A09	66.4	102.6	178.8	135.9	114.1	189.6	139.4	119.8	76.3	155	101.3	117
1556986_at	mRNA	gb:AJ459849.1		Homo sapiens mRNA for olfactory receptor (6M1-16 gene), 3 UTR exon B	214.4	121.6	125.7	145.8	125.6	107	273	191	111.4	169.5	147.8	157.6
1556988_s_at	mRNA	gb:BE220618		Human HepG2 3 region MboI cDNA, clone hmd6a06m3.	1170.2	963	909.4	1518.4	1283.1	1459.1	612.1	1398.3	1154.8	1169.3	852.2	1255.2
1556989_at	mRNA	gb:AF086069.1		Homo sapiens full length insert cDNA clone YZ35C05	71.1	122	49.1	89.7	118.9	147.4	463.4	20	74.9	114.4	240	202.6
1556992_at	mRNA	gb:BC041902.1		Homo sapiens partial mRNA for chr415 synaptotagmin (CHR415SYT gene)	12.6	173.6	20.6	17.2	25.2	16.1	240.5	427.3	29.3	52.7	597.3	68.6
1557000_at	mRNA	gb:BC042051.1		Homo sapiens, clone IMAGE:5552130, mRNA, partial cds	130.8	320	228	171.1	392.8	313.4	242.1	222.6	269.7	204.4	216.6	291.7
1557002_x_at	mRNA	gb:BC042051.1		Homo sapiens, clone IMAGE:5552130, mRNA, partial cds	281.8	201.6	140.5	20.9	199.9	29.6	190.6	114.6	95	15.7	127.9	90.7
1557008_at	mRNA	gb:BC040315.1		Homo sapiens, clone IMAGE:4837287, mRNA	109.5	181.9	90.8	58.4	38.7	130.6	99.9	73.7	230.9	53.4	36	94.8
1557014_a_at	mRNA	gb:BC041970.1		Homo sapiens, clone IMAGE:5288595, mRNA	3.1	2.5	17	16.3	102.8	1.5	21.5	1.8	57	68.5	34.8	10.9
1557018_a_at	mRNA	gb:BC042024.1		Homo sapiens, clone IMAGE:5312582, mRNA	99.5	47.1	17.9	3.2	3.6	26.8	97.7	23.3	65.2	54.5	7.3	8.1
1557036_at	mRNA	gb:BU950380		Homo sapiens cDNA FLJ31348 fis, clone MESAN2000026.	29.4	8.5	1.8	16.3	30.6	26	10	52.5	4.8	70.4	34.4	53.8
1557038_s_at	mRNA	gb:AK097488.1		Homo sapiens, clone IMAGE:5166092, mRNA	98.7	179.8	203.4	218.2	153.2	138.8	258.4	87.6	141.8	166.7	109.3	258.4
1557046_x_at	mRNA	gb:BC041949.1		Homo sapiens, clone IMAGE:5301514, mRNA	3.7	41.1	5.1	63.6	3.6	10.3	15.4	20.6	10.1	56.9	14.2	43.6
1557047_at	mRNA	gb:BC032368.1		Homo sapiens, clone IMAGE:4473752, mRNA, partial cds	404.4	520.8	300	358.6	321.5	483.5	394.9	677.5	632.4	375.1	691.7	532.2
1557049_at	mRNA	gb:BQ183759		Homo sapiens cDNA FLJ31588 fis, clone NT2RI2002252.	329.4	359.1	485.2	399.1	839.4	1011.7	732.6	710.6	194	514.1	760.2	176.2
1557050_at	mRNA	gb:CA448125		Homo sapiens cDNA FLJ12777 fis, clone NT2RP2001720.	64.3	50.3	55.7	72	105.9	128.7	213.2	39.1	121.9	154.8	82.4	171.6
1557051_s_at	mRNA	gb:CA448125		Homo sapiens cDNA FLJ12777 fis, clone NT2RP2001720.	145.5	288.2	333.6	310.9	521	395	471.7	318.6	700	517.4	374	617.1
1557053_s_at	mRNA	gb:BC035653.1		Homo sapiens, clone IMAGE:5587663, mRNA	1472.9	1142.7	675.4	1673.5	750.7	868	354.8	1114.6	881	890	1506.4	923.7
1557055_s_at	mRNA	gb:BC042880.1		Homo sapiens, clone IMAGE:5313366, mRNA	582.1	412.7	459.9	589.8	528.4	467.3	134.6	594.2	426.1	554.3	575.7	530.3
1557056_at	mRNA	gb:AL039665	LOC133491	hypothetical protein LOC133491	174.8	189.1	150.2	79.4	6.6	81.3	52.7	56	105.1	114.2	78.3	66.1
1557059_at	mRNA	gb:AK098264.1		Homo sapiens cDNA FLJ40945 fis, clone UTERU2008747.	338.6	295.4	255.8	151.5	312.4	225	365.9	237.5	324.9	181.2	362.6	193.5
1557060_at	mRNA	gb:BC036830.1	LOC148756	hypothetical protein LOC148756	34.8	22.3	9	45.6	36.2	85.8	101.6	16	247	14.4	54.5	58.3
1557062_at	mRNA	gb:BC043177.1		Homo sapiens, clone IMAGE:5287486, mRNA	110.2	83.7	45.9	15.8	35.7	41.4	101.4	32.6	37.7	28.9	39.8	49.9
1557064_s_at	mRNA	gb:AW328331		Homo sapiens, clone IMAGE:5259991, mRNA, partial cds	308.7	409.9	199.7	121.8	102.3	142.9	321	211	298.3	247.4	196.4	212.2
1557066_at	mRNA	gb:AI744735		Human DNA sequence from cDNA 16pHQG;16 from chromosome 16p13.3.	104.6	39.3	130.5	61.3	117.4	60.8	90.9	4.3	92.9	123.3	54.3	74.4
1557067_s_at	mRNA	gb:AI744735		Human DNA sequence from cDNA 16pHQG;16 from chromosome 16p13.3.	716	713.6	794	736.3	663.7	956.9	645.1	543.1	565.5	763.5	515.8	580.8
1557073_s_at	mRNA	gb:AK074481.1		Homo sapiens cDNA FLJ23901 fis, clone LNG15812.	421.8	280	248.9	211.1	300.2	179.3	363.4	267.1	228.8	242.3	417.9	241.9
1557077_a_at	mRNA	gb:BU952437		Homo sapiens cDNA FLJ32587 fis, clone SPLEN2000402.	6	9.6	153.8	10.2	5.7	63.4	42.2	36.7	63	89	169.8	88.3
1557078_at	mRNA	gb:AK054668.1	MGC19764	hypothetical protein MGC19764	487.9	520.2	1361.2	1293.7	1567.7	1522.7	2110.2	586.8	901.2	559.9	801.7	559.5
1557080_s_at	mRNA	gb:AI753143		Homo sapiens clone IMAGE:1602499, mRNA sequence	2.7	67.5	39	69.4	752.4	45.4	77.8	23.1	17.3	73.1	154.2	36.8
1557081_at	mRNA	gb:AA580691		H.sapiens mRNA within CEPH Mega-YAC 788H12, clone 19	190.3	157.9	131.4	335.9	528.4	187.6	502.6	284.5	291.8	320.3	182.7	192.8
1557091_at	mRNA	gb:BM973739		Homo sapiens cDNA FLJ36070 fis, clone TESTI2019488, weakly similar to PERIOD CIRCADIAN PROTEIN 1.	266.2	288.7	126	101	204.6	359	167.1	234.9	251.2	210.9	221.2	235.4
1557098_s_at	mRNA	gb:AW593432		Homo sapiens, clone IMAGE:4812795, mRNA	11.3	29.3	273.4	6	51.1	8.3	85.3	5.9	173.5	18.6	81.8	520.8
1557099_at	mRNA	gb:AI860881		Homo sapiens cDNA FLJ35092 fis, clone PLACE6006077.	10	69.1	52.1	49.4	8.9	19.9	105	96.2	62.8	21.4	9.9	11.9
1557100_s_at	mRNA	gb:AL038005		Human HepG2 3 region cDNA, clone hmd3g04.	515.1	663.6	176.9	354.4	384.4	466.4	385.3	77.7	236.8	226.9	273.5	91.3
1557103_a_at	mRNA	gb:BE868592	KIAA1883	KIAA1883 protein	104.2	25.8	19.2	227.7	8.4	10.2	122.4	83.3	78.3	49.6	60.8	68.5
1557112_a_at	mRNA	gb:CA425979		Homo sapiens full length insert cDNA clone YR50A02	680.8	571.3	365.8	295	434.8	371.3	602.3	645.1	346.6	338.4	379.2	365.4
1557113_at	mRNA	gb:AK095276.1		Homo sapiens cDNA FLJ31396 fis, clone NT2NE1000156.	42.7	60	53.7	35.1	5.1	73	47.2	99.3	67.2	4.5	95	41.4
1557114_a_at	mRNA	gb:AI421660		Homo sapiens cDNA FLJ40366 fis, clone TESTI2034777.	445.2	422.3	351.8	309.6	393.7	181.4	468.2	216.4	331	364	293.1	268.7
1557116_at	mRNA	gb:BM980001		Homo sapiens cDNA FLJ39947 fis, clone SPLEN2024232.	242.7	223.9	607.2	262.1	312.6	130.8	535	325.2	322.3	167.7	289.5	349.2
1557118_a_at	mRNA	gb:AW236954		Homo sapiens, clone IMAGE:4812643, mRNA, partial cds	93	60.4	125.9	32.1	4.5	51.3	64.1	50.9	35.5	18.3	75.4	81.4
1557120_at	mRNA	gb:BE622780		Human HepG2 3 region MboI cDNA, clone hmd6a12m3.	223.1	231.7	253.5	158.8	469	380.2	477	56.2	152.3	244.6	176	375
1557121_s_at	mRNA	gb:BU631635		Homo sapiens, clone IMAGE:6045023, mRNA	180.2	241.4	252.2	515.1	242.4	423.2	426.3	323.4	190	220.8	374.7	304.2
1557123_a_at	mRNA	gb:BC040188.1	LOC150356	hypothetical protein BC012882	377.5	338	160.4	153.8	252.2	358.8	798.5	90.9	571.3	247.9	329.2	171.2
1557129_a_at	mRNA	gb:AA960844		Homo sapiens, clone IMAGE:4081483, mRNA	67.7	37	33.5	1.2	40.1	32.1	17.7	40.5	86.8	86.9	38.8	162.5
1557132_at	mRNA	gb:BI713506		Homo sapiens cDNA FLJ25882 fis, clone CBR02655.	63.8	129.4	69.4	104.3	86.3	91.6	15.9	87	111.5	39.3	108.4	89.5
1557135_at	mRNA	gb:AK056973.1		Homo sapiens cDNA FLJ32411 fis, clone SKMUS2000515.	82.1	80.7	112.8	147	117.9	82.4	41.2	103.3	107.5	68.8	174.6	130.1
1557136_at	mRNA	gb:BG059633	DKFZp761I1011	hypothetical protein DKFZp761I1011	14.1	28.4	8	13.5	14.2	62.9	37.2	37	60.9	29.3	65	40.1
1557137_at	mRNA	gb:AA084725	FLJ34583	hypothetical protein FLJ34583	306.5	296.9	702.3	179.7	143.2	576.3	380.6	493.1	268.3	180.2	529.6	518
1557139_at	mRNA	gb:BE551868		Homo sapiens cDNA FLJ39041 fis, clone NT2RP7010109.	4.7	8.6	5.6	4.1	16	2.1	15.3	38.6	24.5	3.7	8.3	43.1
1557141_at	mRNA	gb:BU743187	FLJ22374	hypothetical protein FLJ22374	250.4	282.9	129.9	270.6	108.4	805.3	70.6	260.3	428.7	383.9	303.3	439.6
1557143_at	mRNA	gb:AB067471.1	KIAA1884	KIAA1884 protein	169.7	43.3	39.2	107.9	104.6	177.9	132.9	90.5	117.3	126.7	101.8	91.7
1557145_at	mRNA	gb:BU617137		Homo sapiens cDNA FLJ38018 fis, clone CTONG2012745, weakly similar to H.sapiens mRNA for Ndr protein kinase.	55.5	50.9	46.9	55.4	88.2	29.5	49.3	36.8	126.1	107.5	40.3	48.1
1557149_at	mRNA	gb:AA778565		Homo sapiens full length insert cDNA clone ZB55F04	114.2	53.9	96.4	36.6	156.3	119.3	183	100.6	85.8	74.3	142.7	42.1
1557155_a_at	mRNA	gb:AI367357		Homo sapiens, clone IMAGE:5301781, mRNA	22.3	86	59.5	413.8	37.1	323.1	475.7	369.3	198	26.5	372	358.5
1557158_s_at	mRNA	gb:AI479224		Homo sapiens (clone 55) macronuclear mRNA.	71.5	176.8	111.7	85.9	218.2	143.1	300.7	119.2	164.7	145	240.6	140.3
1557161_at	mRNA	gb:BC039503.1		Homo sapiens, clone IMAGE:5557975, mRNA	6.5	6.9	4.1	6.7	3.6	15.8	69.2	28.4	67.6	47.3	61	43.6
1557165_s_at	mRNA	gb:BM141828		Homo sapiens, clone IMAGE:4081125, mRNA, partial cds	444.2	617.9	512.1	681.3	521.7	457.8	553.3	1208.2	474.8	606.3	740.5	583.5
1557167_at	mRNA	gb:AK024111.1		Homo sapiens cDNA FLJ10673 fis, clone NT2RP2006393.	40.8	50	38.5	168.7	118.7	31	159.7	43.6	57.2	38.4	95.3	2.9
1557169_x_at	mRNA	gb:AK024111.1		Homo sapiens cDNA FLJ10673 fis, clone NT2RP2006393.	57.3	55.7	44.6	239.6	173.2	30.1	283.4	8.9	66.7	81.3	33.7	28.1
1557170_at	mRNA	gb:AI073943	DKFZp434N0419	hypothetical protein DKFZp434N0419	152.4	130.1	128.2	229.2	136.3	68.7	157.3	105	175.3	167.8	158.4	176.7
1557174_a_at	mRNA	gb:AK096861.1		Homo sapiens cDNA FLJ39542 fis, clone PUAEN2008815.	61.5	96.1	69.3	80.5	63.5	17.8	17.7	11.3	48.6	83.9	43.7	65.1
1557177_at	mRNA	gb:BM969275		Homo sapiens, clone IMAGE:4340526, mRNA	32.6	12.9	88.7	3.8	8.3	18.9	12.2	45.2	34.1	12.8	11	19.5
1557186_s_at	mRNA	gb:BU630557		Homo sapiens cDNA FLJ90590 fis, clone PLACE1001016, weakly similar to SODIUM CHANNEL PROTEIN PARA.	351	319.8	325.9	724.8	750.5	154.9	759.9	393	882.1	203.9	347.8	268.8
1557189_at	mRNA	gb:AW468509		Homo sapiens cDNA FLJ38093 fis, clone CTONG2027361.	240.2	99.6	191.7	135.8	359.6	206.2	409.2	177.7	218.2	174.4	121.3	242
1557190_at	mRNA	gb:T88880		Homo sapiens cDNA FLJ38746 fis, clone KIDNE2012316.	190.6	223.4	69.5	141.2	188.1	109.3	72.5	119.4	191.5	201.3	207.7	211.4
1557192_at	mRNA	gb:AI635131		Homo sapiens cDNA FLJ25311 fis, clone SYN01066.	50.8	97.7	64.2	393	85.5	100.1	194.3	92.7	193.3	190.7	200.3	204.1
1557193_at	mRNA	gb:AI085450		Homo sapiens cDNA FLJ90176 fis, clone MAMMA1000528.	21.9	81.1	9.6	65.5	12.6	37.3	20.8	144	64.1	62.9	15.5	38.9
1557194_a_at	mRNA	gb:AI247512		Homo sapiens full length insert cDNA clone YZ18F07	417.5	300.7	285	343.8	538.5	283.2	736.1	217.2	476.2	198.5	256.7	61.6
1557196_a_at	mRNA	gb:AL831886.1		Homo sapiens mRNA; cDNA DKFZp547B198 (from clone DKFZp547B198)	144.3	136.2	116.9	69.4	94.4	132.2	104.3	53.2	117.1	141.9	119.2	134.4
1557203_at	mRNA	gb:BC041956.1		Homo sapiens, Similar to poly(A) binding protein, cytoplasmic 1, clone IMAGE:5302003, mRNA, partial cds	256.9	215.4	89.4	234.7	162.9	235.5	552.3	107.8	246.2	198.5	161.5	278.5
1557207_s_at	mRNA	gb:AI743605		Homo sapiens cDNA FLJ37762 fis, clone BRHIP2024347, weakly similar to GALECTIN-3.	188.3	158.2	219.1	67.5	225.7	187.6	339.6	111.9	158.7	267.8	217	174.3
1557208_at	mRNA	gb:AA609739	LOC219731	hypothetical protein LOC219731	41.9	92	81.3	32.2	75.7	85	93.6	60.3	41.8	23.2	66.2	61.9
1557217_a_at	mRNA	gb:BC043596.1	FLJ34064	hypothetical protein FLJ34064	39.8	49.7	31.8	27.8	87.6	76.9	89.2	42.8	136.1	193.9	103	64.9
1557218_s_at	mRNA	gb:BC043596.1	FLJ34064	hypothetical protein FLJ34064	19.1	47.2	5.3	55.1	11.8	14.3	98.4	66.1	42.8	162.4	115	20.8
1557219_at	mRNA	gb:BC042992.1		Homo sapiens, clone IMAGE:5296720, mRNA	26.1	73.2	84.1	36.2	319.7	11.4	36.6	90.2	50.3	11.4	35.4	67.7
1557223_at	mRNA	gb:AK057533.1		Homo sapiens cDNA FLJ32971 fis, clone TESTI2008847.	122.1	120.7	71.5	46	125.8	59.1	16.3	101.4	114.3	123.9	101.1	120.2
1557224_at	mRNA	gb:BM682057		Homo sapiens cDNA FLJ30981 fis, clone HHDPC2000258.	242	125.9	196.5	284.3	157.2	183.4	200.7	302.2	124.4	103.1	192.2	366.5
1557227_s_at	mRNA	gb:AW235355		Human tpr mRNA 5 -end	73.2	204.5	189	795.1	559.4	446.3	365	272.4	477.7	558.4	265.3	189.2
1557233_at	mRNA	gb:AI001834		Homo sapiens, clone IMAGE:5266818, mRNA	87.2	61.7	50.9	42.2	80.8	48.5	159.2	11.7	115.9	40.3	26.7	37.5
1557236_at	mRNA	gb:BF512806		Homo sapiens partial mRNA; ID EE2-16B	44	36.9	116.4	84.7	86.2	105.1	246.2	42.9	73.6	15.3	69.2	119.4
1557238_s_at	mRNA	gb:BQ446762		Human EST clone 111681 mariner transposon Hsmar1 sequence	77.4	40	59.8	70.7	30.1	42.6	78.6	3.8	86.9	33.7	34.6	90.3
1557239_at	mRNA	gb:BU689085		Homo sapiens full length insert cDNA clone YW25E05	6.6	2.6	3.9	44.8	58	32.5	34.1	24.9	53.7	37.1	3.9	55
1557240_a_at	mRNA	gb:BU689085		Homo sapiens full length insert cDNA clone YW25E05	24.1	57	28.7	4.1	56.2	32.4	48.8	33.3	32.3	33.5	40.6	64.1
1557242_at	mRNA	gb:AI769729		Homo sapiens mRNA expressed in skin fibroblast.	149	138	99.7	89.9	246.8	77.1	91.3	45.6	59.5	236.5	97.6	172.2
1557246_at	mRNA	gb:AA992480		Homo sapiens cDNA FLJ23674 fis, clone HEP08457.	127.4	154.6	49	75.5	116.6	6.1	87	167.9	90.7	111.5	94.6	170.5
1557248_at	mRNA	gb:BM512320	MGC34079	hypothetical protein MGC34079	98.3	143.2	54.9	277	100.7	186.9	51.6	17.7	63.2	91.8	36	72.2
1557252_at	mRNA	gb:AK093532.1		Homo sapiens cDNA FLJ36213 fis, clone THYMU2000671.	12.3	47.1	54.1	35.1	75.3	102.6	99.9	70.7	42.9	79.2	34.6	76.1
1557257_at	mRNA	gb:AA994334		Homo sapiens cDNA FLJ25924 fis, clone CBR05109.	19.9	40.1	30.8	67.3	122.4	21	46.7	40.7	62	143.3	27.6	52.8
1557258_a_at	mRNA	gb:AA994334		Homo sapiens cDNA FLJ25924 fis, clone CBR05109.	331	235.4	149.4	324.2	400.9	276	467.2	138.9	272.6	350.3	267.9	243.2
1557262_at	mRNA	gb:AK092855.1		Homo sapiens cDNA FLJ35536 fis, clone SPLEN2002451.	79.9	95.9	56	47.2	127.2	122.3	167.1	70.2	16.9	20.8	69.2	50.1
1557265_at	mRNA	gb:BE242353		Homo sapiens cDNA FLJ31889 fis, clone NT2RP7003091.	227.3	228.4	374.5	237.2	207.1	166.3	103.5	158.9	172	251.4	248.8	265.6
1557267_s_at	mRNA	gb:BF513233		Homo sapiens cDNA FLJ36312 fis, clone THYMU2005134.	51.5	75.6	1.8	68.5	3.4	31.2	11.7	34.9	34.7	63.3	67.4	20.8
1557270_at	mRNA	gb:AA632049		Homo sapiens cDNA FLJ36375 fis, clone THYMU2008226.	213.8	107.7	102.9	119.4	66.5	121.4	112.3	162.7	19.9	7.4	66	46.2
1557274_at	mRNA	gb:BC038780.1		Homo sapiens, clone IMAGE:5271447, mRNA	53	218.7	110.6	121.4	106.6	104.1	247.4	94	109.6	130	195.4	159.6
1557275_a_at	mRNA	gb:BF726849		Homo sapiens cDNA FLJ20031 fis, clone ADSU02180.	28.8	50.6	131.6	20	128.9	99.8	38	2.4	50.5	84.1	67.7	40.7
1557276_at	mRNA	gb:AK057709.1		Homo sapiens cDNA FLJ33147 fis, clone UTERU2000218.	635.3	542.9	620.9	327.7	198.1	277.1	142.8	410.6	541.4	807.8	361.9	754.8
1557279_at	mRNA	gb:CA389575		Homo sapiens cDNA FLJ38485 fis, clone FEBRA2023285.	329.3	275.9	171.2	131.5	221.5	226.6	149.8	140.5	315.1	183	251	337.4
1557280_s_at	mRNA	gb:CA389575		Homo sapiens cDNA FLJ38485 fis, clone FEBRA2023285.	57.7	45.4	7.2	1.9	8.2	29.1	67.3	8.8	7.9	8.4	7	24.2
1557285_at	mRNA	gb:AI891075		Homo sapiens cDNA FLJ13387 fis, clone PLACE1001136.	4	55.8	0.6	50.4	315.3	26.2	12.7	0.4	34.7	28.8	1.2	9.8
1557286_at	mRNA	gb:AK001007.1		Homo sapiens cDNA FLJ10145 fis, clone HEMBA1003322.	112	54.6	83.2	32.5	35.6	57.8	277.7	79	41.5	234.5	142.8	68.5
1557290_at	mRNA	gb:BU620691		Homo sapiens cDNA FLJ25893 fis, clone CBR03492.	5.2	26.7	45.8	55.5	68.4	164.5	105	34.6	7.2	56.3	91.7	67.9
1557292_a_at	mRNA	gb:AW665790		Homo sapiens cDNA FLJ37829 fis, clone BRSSN2006611, weakly similar to Homo sapiens mRNA for mucolipidin.	179.3	278.9	138.9	22.2	62.5	114.1	170.5	134.6	106.8	155.6	304.3	46.2
1557293_at	mRNA	gb:CA418406		Homo sapiens mRNA; cDNA DKFZp761B1517 (from clone DKFZp761B1517)	221.9	106.3	113.6	138.5	199.3	43	151.6	234.2	89.8	103	247	246.8
1557300_s_at	mRNA	gb:AI741292		Homo sapiens cDNA FLJ37438 fis, clone BRAWH2003135.	110.3	140.5	46.1	65.6	57.2	25.6	123.7	28.6	29.8	12.8	51.1	125.7
1557302_at	mRNA	gb:BU689502		Homo sapiens cDNA FLJ33255 fis, clone ASTRO2005553.	257.3	229.4	80.4	160.7	437.3	147.9	555.6	75.1	161.8	264.3	90.4	70.7
1557303_at	mRNA	gb:AI738933		Homo sapiens cDNA FLJ36972 fis, clone BRACE2006245.	259.4	319.2	222.8	268.3	252.3	386.6	269.4	358.1	189	374.5	283.6	279.8
1557309_at	mRNA	gb:BC016588.1		Homo sapiens, clone IMAGE:4499339, mRNA, partial cds	45.1	71	42	41.2	52.2	67.5	40.8	21	22.8	30.8	34.2	32.8
1557311_at	mRNA	gb:BM128807		Homo sapiens cDNA FLJ40469 fis, clone TESTI2042473.	359.4	243.7	242	334.2	189.2	252.2	141.9	120.8	178.9	159.7	154.3	241.3
1557312_at	mRNA	gb:BC038738.1		Homo sapiens cDNA FLJ25590 fis, clone JTH11652.	143.5	218	137.1	88	69.7	245.6	366.1	98.3	85	139	123.9	99.2
1557316_at	mRNA	gb:BG567552		Homo sapiens cDNA FLJ11901 fis, clone HEMBA1007347.	10	6	10.2	108.8	84.1	77.3	59.6	10.7	61.1	69.9	9.8	103.1
1557321_a_at	mRNA	gb:AA743820		Homo sapiens cDNA FLJ34938 fis, clone NT2RP7006457, weakly similar to CALPAIN P94, LARGE [CATALYTIC] SUBUNIT (EC 3.4.22.17).	31.1	60.6	52.6	6.2	69.9	99.1	73.6	21.6	70.7	19.3	15.5	54.1
1557322_at	mRNA	gb:BM972759		Homo sapiens cDNA FLJ32303 fis, clone PROST2002527.	121.3	169.1	39	54.3	55.4	107.7	163.4	60.1	135.9	82.3	114.1	107.8
1557331_at	mRNA	gb:CA442932		Homo sapiens EST from clone 937911, 5 end	180.2	243.3	129.3	444.9	306.6	657.2	127.6	274.1	155.1	257.7	430.1	151.6
1557336_at	mRNA	gb:BC038210.1		Homo sapiens, clone IMAGE:5396883, mRNA	133.9	25.3	177.8	13.6	131.7	84.7	194.7	428.8	288.4	135.3	964	176.7
1557338_x_at	mRNA	gb:BC038210.1		Homo sapiens, clone IMAGE:5396883, mRNA	139.6	274.7	147.9	75	231.3	130.6	300	465.7	427	229.9	1253.1	198.4
1557339_at	mRNA	gb:AL523099		Homo sapiens, clone IMAGE:5190399, mRNA	104.5	41.1	169.9	61.5	112.6	116	184.1	92.4	58.1	66.4	6.6	15.2
1557341_x_at	mRNA	gb:AL523099		Homo sapiens, clone IMAGE:5190399, mRNA	222.4	183.5	199.5	18	43.8	127.6	146.9	148.5	89.5	312.2	77.2	113.2
1557346_a_at	mRNA	gb:AI863443		Homo sapiens cDNA FLJ38937 fis, clone NT2NE2015511.	104.8	121.5	164.3	131.5	84.6	104.7	127.2	81.2	111.2	83.1	69.4	92
1557348_at	mRNA	gb:AI915861		Homo sapiens cDNA FLJ14210 fis, clone NT2RP3003403.	28.3	40.3	115.3	352.6	21.8	226.2	189.2	127.1	180.8	64.7	24.2	26
1557350_at	mRNA	gb:AA026297		Homo sapiens cDNA FLJ34273 fis, clone FEBRA2003181.	235.1	128.7	55.9	155.7	126.5	130.9	224.2	105.7	101.5	157.8	99	106.9
1557352_at	mRNA	gb:BU754109		Homo sapiens cDNA FLJ30795 fis, clone FEBRA2001124.	123.6	133.8	227.8	43.7	162.3	85.4	209.3	122.9	97.1	116.6	107.1	71.2
1557353_at	mRNA	gb:BM985423		Homo sapiens cDNA FLJ38904 fis, clone NT2NE2001524.	336.1	276.3	585.4	263	265.9	271.5	548.7	141.6	98.3	81	186	129.1
1557357_at	mRNA	gb:BC036698.1		Homo sapiens, clone IMAGE:5266032, mRNA	100.7	116.6	70	186.9	135.7	95.6	24.7	149.3	79.3	56.6	202.6	211.4
1557360_at	mRNA	gb:CA430402		Homo sapiens, clone IMAGE:4793018, mRNA	273.2	152.7	151.3	183.2	190	285.7	219.5	296.6	226.8	164.3	155.8	261.1
1557369_a_at	mRNA	gb:BC043407.1	LOC285401	hypothetical protein LOC285401	192.5	144.4	130.6	68.9	185.4	876.7	164	104.8	125	103.6	139.1	151.8
1557370_s_at	mRNA	gb:AK000968.1	FLJ10106	hypothetical protein FLJ10106	1375	1504.6	709.9	776.3	901.5	705.1	884.7	559	767.4	504.8	723.5	702.8
1557371_a_at	mRNA	gb:AA807870		Homo sapiens cDNA FLJ32161 fis, clone PLACE6000314.	197.2	95.6	44.5	481.5	69.3	630.9	264.8	19.3	245.2	474.3	118.9	438.3
1557372_at	mRNA	gb:AF086285.1		Homo sapiens full length insert cDNA clone ZD47B07	208.2	141.7	290.8	199.3	90.2	205.1	238.4	105.5	112.4	169.9	231.3	118.7
1557373_at	mRNA	gb:BC041010.1		Homo sapiens, clone IMAGE:5285532, mRNA	171.9	209	155.6	127.2	136.5	133	246	130.4	156.1	220.1	216.2	214.8
1557374_at	mRNA	gb:AK056519.1		Homo sapiens cDNA FLJ31957 fis, clone NT2RP7007381, highly similar to Sulfonylurea receptor 2A.	113.7	101.9	69.5	44.5	14.2	30.3	50.8	80.3	105.6	58.7	75.6	89.6
1557375_at	mRNA	gb:BC036896.1		Homo sapiens, clone IMAGE:5498057, mRNA	292.8	332.4	206.8	92.6	202.5	159.8	180	133.1	160.4	206	263.7	268.5
1557385_at	mRNA	gb:AK023367.1	FLJ13305	hypothetical protein FLJ13305	212.5	244.1	239.1	118.7	191.2	85.7	177.2	288	54.8	212.6	352	231
1557386_at	mRNA	gb:AW628931		Homo sapiens cDNA FLJ40603 fis, clone THYMU2011666.	105	95.4	48.8	31.2	46.6	76.7	120	64.1	104.8	50.3	91.8	61.6
1557388_at	mRNA	gb:BC013774.1		Homo sapiens, clone IMAGE:4385350, mRNA	746.8	630.2	296.6	347.3	286.9	313.8	567.6	265.7	415.3	406.7	519.5	357.4
1557394_at	mRNA	gb:BM987094		Homo sapiens cDNA FLJ33110 fis, clone TRACH2001037.	65.1	186.1	139.5	119.8	287.6	198.6	192.4	121.1	103.2	64.2	128.4	123.5
1557398_at	mRNA	gb:AF088008.1		Homo sapiens full length insert cDNA clone YY74A07	80.7	91.2	62	56.6	48.7	65.9	93.1	79.5	11.6	7.3	1.9	26.2
1557399_at	mRNA	gb:AI678065		Homo sapiens cDNA FLJ36671 fis, clone UTERU2004039.	47.2	120.6	73	87.3	67.8	19.4	13.6	111	102.2	43	48.8	19.4
1557400_at	mRNA	gb:AW001036		Homo sapiens cDNA FLJ38935 fis, clone NT2NE2014681.	241.9	225.3	128.1	193.5	178.9	166.5	328.4	83.8	107	198.9	160.1	80.7
1557411_s_at	mRNA	gb:AK094254.1	LOC203427	similar to solute carrier family 25 , member 16; mitochondrial solute carrier protein homolog; Graves disease autoantigen	785.1	1077.1	1173.1	782.8	612.2	330.8	611.5	468.2	752.7	233	225.6	609.1
1557415_s_at	mRNA	gb:AI023774		Homo sapiens mRNA; cDNA DKFZp686I0477 (from clone DKFZp686I0477)	163.7	231.3	104.6	160.7	85.3	36.3	76.3	110.2	145.8	144.3	70.4	193.7
1557418_at	mRNA	gb:W95007		Homo sapiens cDNA FLJ30069 fis, clone ASTRO1000096.	34	123.4	60.2	94.5	111.8	5.7	90.3	80.9	106.3	104.2	42.5	125.8
1557419_a_at	mRNA	gb:W95007		Homo sapiens cDNA FLJ30069 fis, clone ASTRO1000096.	8.9	10.4	44.6	36.5	90.9	44.9	13.5	7.8	12.4	16.8	8.7	7.9
1557431_at	mRNA	gb:BC041977.1		Homo sapiens, clone IMAGE:5303042, mRNA	45.9	68.3	1.3	59.9	45.2	32.9	142	5.2	38.9	7.5	5.5	78.8
1557433_at	mRNA	gb:BU687162		Homo sapiens cDNA FLJ38907 fis, clone NT2NE2005276.	95.7	147.4	132.8	127.9	133.5	206.2	150.8	279	141	229.6	209.8	124.2
1557437_a_at	mRNA	gb:AW273830		Homo sapiens, clone IMAGE:5288367, mRNA	1.7	3.4	24.5	25.7	118	1.9	85	12.7	46.6	49.7	30.8	253.9
1557450_s_at	mRNA	gb:AF129926.1		Homo sapiens I.M.A.G.E. clone 241447, mRNA sequence	668.1	688.2	455.9	222.3	347	346.4	148.1	450	577.7	414.9	632.1	658.3
1557455_s_at	mRNA	gb:AF086333.1		Homo sapiens full length insert cDNA clone ZD55A11	1515.9	1176.5	703.5	647.9	863.9	730.5	869.3	516.5	418	384.9	1330	176.9
1557458_s_at	mRNA	gb:BU685917		Homo sapiens cDNA FLJ38908 fis, clone NT2NE2005358.	674.3	976.2	64.8	910	285.7	129.2	288.5	250.2	281.9	682.4	1867.1	1138.1
1557459_at	mRNA	gb:AL831884.1		Homo sapiens mRNA; cDNA DKFZp547O0210 (from clone DKFZp547O0210)	33.9	22	51.1	3.7	6.4	20.5	73.9	5.2	42.7	39.1	17.8	21.5
1557466_at	mRNA	gb:BC039324.1		Homo sapiens cDNA FLJ31104 fis, clone IMR322000107.	62.1	115.2	140.5	85.8	139.6	142.1	229.9	94.2	196.4	85.9	150.2	150.3
1557476_at	mRNA	gb:BC043236.1		Homo sapiens, clone IMAGE:5295726, mRNA	50.6	146.8	72.6	72.6	79.3	217.1	24.1	136.6	65.4	50.5	101	78.6
1557477_at	mRNA	gb:BQ022900		Homo sapiens cDNA FLJ33037 fis, clone THYMU2000317.	34.8	102.7	117.2	59.4	118.1	4.1	99.8	75.8	61.2	9.7	96.4	48.3
1557480_a_at	mRNA	gb:AI972007		Homo sapiens cDNA FLJ39569 fis, clone SKMUS2001823, weakly similar to Homo sapiens MYPT2 mRNA.	322.8	357.9	382.2	218.5	367.3	433.8	718.8	316.1	321.9	367.4	346.7	456.8
1557487_at	mRNA	gb:BC030754.1		Homo sapiens, clone IMAGE:4797099, mRNA	279.3	288.9	124.3	195.2	42.2	308	72.1	321.9	183.3	112.4	219.7	210.1
1557504_at	mRNA	gb:AI076351		Homo sapiens full length insert cDNA YQ11E04	3.7	41.2	53.7	28	37.6	51.5	17.2	42.8	2.9	33.8	27.4	5
1557507_at	mRNA	gb:BC016291.1		Homo sapiens, clone IMAGE:3910094, mRNA	51.3	42.7	207	7.6	69.2	31.8	120.8	7.7	179.9	106.3	63.2	72.2
1557521_a_at	mRNA	gb:AA653638		Homo sapiens cDNA FLJ35690 fis, clone SPLEN2019446.	287.5	139.3	71	104.8	219.3	233.3	131	233.6	118.5	125.1	125	111.7
1557522_x_at	mRNA	gb:AA653638		Homo sapiens cDNA FLJ35690 fis, clone SPLEN2019446.	118.4	74.1	40.8	31.6	126	282.3	32.7	54.9	136.6	40.2	87.7	113.1
1557527_at	mRNA	gb:BU789637		Homo sapiens cDNA FLJ33848 fis, clone CTONG2005567.	13.9	101.8	41.9	89.8	60.1	82.3	72.6	27	81.4	111.3	86.7	80.4
1557539_at	mRNA	gb:BC008052.1		Homo sapiens, clone IMAGE:3639730, mRNA	184.5	132.3	113.4	151.2	91.1	179.2	367.6	90.6	137.9	83.8	75.3	46.7
1557540_at	mRNA	gb:BQ006233		Homo sapiens cDNA FLJ31833 fis, clone NT2RP6000130.	81.2	207.9	171.5	81.9	98.3	47.8	95.6	133.6	21.5	191	168.9	153.3
1557543_at	mRNA	gb:AL832672.1		Homo sapiens mRNA; cDNA DKFZp313P2412 (from clone DKFZp313P2412)	57.2	53.3	72.5	104.6	62.2	149.9	43.4	110.2	95.8	60.8	79.3	92.6
1557553_at	mRNA	gb:BF438357		Homo sapiens cDNA FLJ40942 fis, clone UTERU2008516.	114.2	43.5	56.9	69.6	111.9	35	113.6	88.2	50.8	65.4	85.4	91
1557555_at	mRNA	gb:AU146860		Homo sapiens cDNA FLJ12016 fis, clone HEMBB1001707.	97.9	78.4	138.2	88.8	116.9	117.4	174.4	136.8	59.9	17.3	125.2	143.5
1557557_at	mRNA	gb:BE675718		Homo sapiens cDNA FLJ33163 fis, clone UTERU2000541.	49.4	19.7	273.9	95.5	234.8	172	264.5	30.9	70.5	71.2	73.2	62.7
1557558_s_at	mRNA	gb:BE675718		Homo sapiens cDNA FLJ33163 fis, clone UTERU2000541.	42.7	54.1	342.1	95.6	210.8	260.9	570.9	124.8	173.4	158.3	155.1	87.6
1557567_a_at	mRNA	gb:BC040313.1		Homo sapiens, clone IMAGE:4830261, mRNA	79.6	72	111.2	93.4	165.6	27.5	61	64.2	131.3	50.8	54.6	25.9
1557578_at	mRNA	gb:BQ722176		Homo sapiens cDNA FLJ90145 fis, clone HEMBB1001573.	38	59	13.1	85	6.4	7	68.7	5.5	4.5	54.2	21.5	53.2
1557580_at	mRNA	gb:BC027347.1		Homo sapiens, clone IMAGE:3923254, mRNA, partial cds	18.2	12.9	37.6	37.7	58.3	36.3	96.6	108.5	15.5	50.3	38	20.6
1557582_at	mRNA	gb:AI570261		Homo sapiens mRNA for FLJ00367 protein.	392.7	442.9	680.4	97	412.5	364.3	852.7	341.9	638.7	1188.9	351.8	478.1
1557583_at	mRNA	gb:BC026316.1		Homo sapiens, clone IMAGE:4792261, mRNA, partial cds	41.3	46.4	28.6	48.6	50	66.2	103	66	44.8	26.2	57	46.3
1557584_at	mRNA	gb:BU633700		Homo sapiens, clone IMAGE:5262422, mRNA	438.7	408.6	231.6	299.3	100.7	298.7	115.7	217.7	325.9	292.8	337.9	410.6
1557586_s_at	mRNA	gb:AW468382		Homo sapiens mRNA; cDNA DKFZp667F155 (from clone DKFZp667F155)	292.9	255.6	114.8	141.4	154.9	145.9	160.4	149.7	190.3	209	163.1	189
1557590_at	mRNA	gb:BM665099	LOC147299	hypothetical protein LOC147299	203.9	362.3	220.7	231.4	173.9	197.2	583.6	183.7	275.7	192.4	239.7	217
1557593_at	mRNA	gb:AA250798		Homo sapiens cDNA FLJ30632 fis, clone CTONG2002417.	19.6	86.9	53.4	86.8	24.6	122	52.3	81.8	35.6	71.5	78.8	63.7
1557609_s_at	mRNA	gb:AW188458		Homo sapiens cDNA FLJ33546 fis, clone BRAMY2008563.	129	90.1	37.2	110.2	79.3	30	154.6	26.5	80.5	68.5	35	45.2
1557611_at	mRNA	gb:AW779022		Homo sapiens cDNA FLJ33707 fis, clone BRAWH2007825.	306.6	393	246.4	236.8	254.1	230.6	316.3	306.2	430	363.8	371.4	233.2
1557613_at	mRNA	gb:BQ213711	FLJ39534	hypothetical protein FLJ39534	164.3	138	30.4	122.1	228.8	198.5	160.3	195.1	107.6	242.2	231	223.1
1557616_at	mRNA	gb:AK098030.1		Homo sapiens cDNA FLJ40711 fis, clone THYMU2027168.	116.4	52.1	83.5	342.5	330.1	235.8	432.7	231.2	218.1	506.4	113.7	128.5
1557620_a_at	mRNA	gb:AK097408.1		Homo sapiens cDNA FLJ40089 fis, clone TESTI2003181.	122	58.8	29.7	40.8	55.5	54.4	196.3	55.2	69.8	22.1	153.8	57.6
1557624_at	mRNA	gb:AW590651		Homo sapiens cDNA FLJ34224 fis, clone FCBBF3023078.	49.4	73.2	46.1	19.1	106.6	8.5	104.9	97.2	94.6	27.3	130.1	6.6
1557633_at	mRNA	gb:BC035394.1		Homo sapiens, clone IMAGE:4826438, mRNA	105.8	192.4	34.9	80.7	87.3	49.8	109.5	79.2	80.4	73.9	7.7	98.1
1557636_a_at	mRNA	gb:BC031107.1		Homo sapiens, clone IMAGE:5295700, mRNA, partial cds	22.2	39.6	24.8	37.9	30.1	3	112	1	38	30.9	66	0.7
1557639_at	mRNA	gb:AI220445		Homo sapiens cDNA FLJ35450 fis, clone SMINT2004280.	39.6	8.3	31.5	4.5	9.7	48	31.7	42.2	10.5	60.5	22.8	6.5
1557649_at	mRNA	gb:AK096127.1		Homo sapiens cDNA FLJ38808 fis, clone LIVER2005981, weakly similar to UDP-GLUCOSE 4-EPIMERASE (EC 5.1.3.2).	558.5	419.5	697.1	368.9	440.9	535.7	155.8	308.8	598.8	562.8	427.5	470.6
1557651_x_at	mRNA	gb:AK096127.1		Homo sapiens cDNA FLJ38808 fis, clone LIVER2005981, weakly similar to UDP-GLUCOSE 4-EPIMERASE (EC 5.1.3.2).	696.9	1114.4	601	777.8	778.3	603.2	398.1	975.7	805	978.3	1051.5	732.6
1557657_a_at	mRNA	gb:BC036259.1		Homo sapiens cDNA FLJ35947 fis, clone TESTI2011971.	111	57.3	93.2	59.3	66.2	93.7	229.9	52.6	205.8	95.7	194.6	155.1
1557659_a_at	mRNA	gb:BE503598		Homo sapiens cDNA FLJ33670 fis, clone BRAMY2028783.	67.9	85.7	47.4	105.6	3.4	68.3	298.1	62.7	60.6	85.8	108.2	92.2
1557664_at	mRNA	gb:BC042751.1		Homo sapiens, clone IMAGE:4827579, mRNA	129.9	113.5	43.5	101.2	63.5	8	163.7	82.4	45.5	167.7	113.2	121.5
1557666_s_at	mRNA	gb:AW511637		Homo sapiens cDNA FLJ36014 fis, clone TESTI2016101.	333.5	335.7	304.2	170.5	148.1	272.8	160.7	220.4	328.5	372.1	359.8	318.6
1557667_at	mRNA	gb:N64762		Homo sapiens cDNA FLJ36588 fis, clone TRACH2013991.	62.4	65.1	170.1	138.6	56.8	82.4	187.2	169	98.8	88.4	119.9	52.3
1557672_s_at	mRNA	gb:AA398018		Homo sapiens cDNA FLJ32851 fis, clone TESTI2003432.	76.1	36.9	8	71.9	34.9	96.9	91.6	42	77.5	139.1	101.6	60.3
1557674_s_at	mRNA	gb:AW591765		Homo sapiens cDNA FLJ38626 fis, clone HEART2009599.	1.4	34	47.5	41.7	115.7	30.1	14.3	20.2	7	33.2	67.2	25.3
1557682_a_at	mRNA	gb:BG150294	LOC284688	hypothetical protein LOC284688	30.6	39.7	19.9	53.4	83.7	22.9	59.4	22.2	86.2	42.3	73.8	26.4
1557684_at	mRNA	gb:BM968434		Homo sapiens cDNA FLJ11416 fis, clone HEMBA1000943.	331.4	280.3	172.3	342.9	337.9	269.9	410.8	201	478.2	305.1	302.3	268.1
1557688_at	mRNA	gb:AL833022.1		Homo sapiens mRNA; cDNA DKFZp666E118 (from clone DKFZp666E118)	134.9	18.1	35.8	53.1	27.6	81.4	68.6	73.2	129.4	18.3	78.5	13.8
1557689_at	mRNA	gb:BU683708		Homo sapiens cDNA FLJ11951 fis, clone HEMBB1000827.	107.3	182.1	220.2	481.9	390	267.5	101	254.5	316.4	47.9	217.4	424.4
1557697_at	mRNA	gb:BC039448.1		Homo sapiens, clone IMAGE:5311511, mRNA	189	245.2	116.2	96.2	121.5	167.3	231.2	165.4	179.1	118.9	145.4	179.4
1557698_at	mRNA	gb:AA167563		Homo sapiens, clone IMAGE:4043992, mRNA	48	45.4	31.5	27.1	31.7	46	27	14.7	72.9	41.5	97.6	12.8
1557699_x_at	mRNA	gb:AA167563		Homo sapiens, clone IMAGE:4043992, mRNA	30.2	12.3	81.3	81.5	42.3	63.3	64.1	25.1	6.7	48.2	72.2	27
1557700_at	mRNA	gb:AW665155		Homo sapiens DNA polymerase eta mRNA, partial sequence	236.6	248.5	144.4	140.8	214.3	270.8	295.1	211.9	169.9	196.6	260.1	252.3
1557701_s_at	mRNA	gb:AW665155		Homo sapiens DNA polymerase eta mRNA, partial sequence	157	241.5	61.7	341.5	500.1	121.7	215.3	163.8	442.1	294.2	224.5	241.7
1557714_at	mRNA	gb:AL137653.1		Homo sapiens mRNA; cDNA DKFZp434B0914 (from clone DKFZp434B0914); partial cds	190	135.8	119.1	142	194.4	22	243.9	277.5	142	132.7	112.6	94.4
1557717_at	mRNA	gb:BC042673.1		Homo sapiens, clone IMAGE:4826430, mRNA	52.9	26.6	13.2	33.6	18.1	40.7	136.3	29.9	15.3	24.1	8.8	44.1
1557718_at	mRNA	gb:AL834350.1		Homo sapiens mRNA; cDNA DKFZp761H0317 (from clone DKFZp761H0317)	24	201.5	41.1	70.7	159.7	87	277.4	150	91.2	120.1	93.2	81.5
1557726_at	mRNA	gb:BC036206.1	MGC40053	hypothetical protein MGC40053	124.8	126.9	36.2	90.5	7.6	70.1	138.2	36.3	147.5	151	74.4	105.4
1557729_at	mRNA	gb:AK097099.1		Homo sapiens cDNA FLJ39780 fis, clone SPLEN2002007.	194.7	258.5	233.9	174.2	171.9	200.7	482.4	118.9	295.2	306.6	219	314.1
1557733_a_at	mRNA	gb:AI125308		Homo sapiens mRNA; cDNA DKFZp667K2218 (from clone DKFZp667K2218)	6.4	39.1	15.3	22.8	23.6	4.1	25	47.8	6.8	53.5	24.4	57.2
1557734_s_at	mRNA	gb:AL044130		Homo sapiens cDNA FLJ32958 fis, clone TESTI2008234.	64.8	44.3	71.6	82.9	10	41.1	149.3	11.6	91.7	45.4	50.6	68.1
1557736_at	mRNA	gb:AI880383		Homo sapiens cDNA FLJ39889 fis, clone SPLEN2016541.	7.2	5.7	4.1	3.5	78.7	64.1	87.3	30.2	65.5	18.1	6.4	66.9
1557737_s_at	mRNA	gb:AI880383		Homo sapiens cDNA FLJ39889 fis, clone SPLEN2016541.	55	53.4	170.6	23.7	82	36	97.7	50.5	67.2	42.7	57.9	56.4
1557738_at	mRNA	gb:BC041344.1		Homo sapiens, clone IMAGE:5272105, mRNA	112.2	40.4	48.9	35.2	47.4	11.9	36.4	42.7	27.1	5.6	49.8	53.5
1557745_at	mRNA	gb:BE551038		Homo sapiens cDNA FLJ25178 fis, clone CBR09176.	71.3	100.9	3.2	11.3	2.3	129.9	12.3	23.3	11.2	28.5	37.1	78.5
1557749_at	mRNA	gb:AK092750.1		Homo sapiens cDNA FLJ35431 fis, clone SMINT2002281.	62.5	146.5	76.6	136.1	96.4	74.6	114.9	12.7	153.7	217.4	60.4	111.3
1557751_at	mRNA	gb:AI537913		Homo sapiens cDNA FLJ32996 fis, clone THYMU1000142.	32.2	67	30.6	37.3	72.8	83.5	138.9	86.1	44.8	39.1	33.9	57.4
1557754_at	mRNA	gb:BC028186.1		Homo sapiens, clone IMAGE:4401006, mRNA	149.4	60.9	345.3	273.2	102.2	233.7	252.5	81.4	336.5	20.1	157.1	326.3
1557755_at	mRNA	gb:AW028337		Homo sapiens cDNA FLJ36343 fis, clone THYMU2006712.	120.5	143.7	42.7	103.1	65.8	63.5	50.7	143.9	112.2	109.5	150.2	139.7
1557756_a_at	mRNA	gb:AW028337		Homo sapiens cDNA FLJ36343 fis, clone THYMU2006712.	119.9	106.6	26.4	46.3	65.4	37.4	31.3	115.1	49.9	77.3	95.6	89.5
1557758_at	mRNA	gb:BC043242.1		Homo sapiens, clone IMAGE:5295935, mRNA	3.6	33.9	61.2	50.5	28	93	59.4	48.9	61.6	25.5	73.3	56.1
1557759_at	mRNA	gb:AW102805		Homo sapiens cDNA FLJ31003 fis, clone HLUNG2000027.	34.3	84	12.8	29.8	55.8	56.5	52.5	5.8	57.8	24.4	28.3	56.4
1557765_at	mRNA	gb:BC039509.1		Homo sapiens, clone IMAGE:5578073, mRNA	1.8	25	19	14.9	60.3	173.4	164	9.7	36.4	44.7	23.9	1.8
1557768_at	mRNA	gb:BC034324.1		Homo sapiens, clone IMAGE:4830421, mRNA	176.8	293.4	155.4	159.5	198.5	256.1	242.9	167.2	278.8	197.5	160.4	166.5
1557769_at	mRNA	gb:BC038570.1		Homo sapiens, clone IMAGE:4347271, mRNA	159.9	109.8	96.8	121.6	87.7	73.4	213.9	60.8	61.8	107.8	35.6	146.5
1557775_a_at	mRNA	gb:AW080332		Human autonomously replicating sequence (ARS) mRNA.	24.6	20.2	2.6	26.2	2.3	78.6	26.3	32.4	43	62.9	113.7	46.3
1557782_s_at	mRNA	gb:BC034794.1		Homo sapiens cDNA FLJ39282 fis, clone OCBBF2011177.	131.1	159.3	74.7	87	25.2	67.5	116.2	46.3	155.6	43.2	103.2	111.1
1557788_a_at	mRNA	gb:AL389954.1		Homo sapiens mRNA full length insert cDNA clone EUROIMAGE 214071.	97.9	152.8	101.4	85.4	55.4	44.2	31.8	76.1	20.3	174.3	4.5	10.7
1557798_at	mRNA	gb:AA504152		Homo sapiens mRNA; cDNA DKFZp547M0716 (from clone DKFZp547M0716)	112.2	83.6	43.9	42.3	78.5	48.9	95.7	54.4	132.2	53.9	71.9	130.3
1557799_at	mRNA	gb:AF085883.1		Homo sapiens full length insert cDNA clone YP41H12	457.5	426.4	372.1	146.7	119.1	224.9	225.1	183.3	263.7	289.9	277.8	345.6
1557801_x_at	mRNA	gb:AF085883.1		Homo sapiens full length insert cDNA clone YP41H12	506.9	748.9	387.9	228.4	143.8	258.9	212.4	342.5	280.8	241.9	262.6	334.8
1557804_at	mRNA	gb:N23846		Human cathepsin B mRNA, 5 UTR variant.	70.4	148.6	67.2	72	169.5	134	80.2	151.2	114	138.9	64.7	180.2
1557805_at	mRNA	gb:AF085969.1		Homo sapiens full length insert cDNA clone YT85B06	63.2	18	37.9	52.5	22.5	21.4	10	70.3	20.2	33.2	27.6	22.6
1557810_at	mRNA	gb:BM352108		Homo sapiens clone HEA5 Cri-du-chat critical region mRNA	52.2	53.9	53.7	74.9	26.9	64.5	101.3	68.1	77.4	111.7	32.8	92.4
1557813_at	mRNA	gb:BF724621		Homo sapiens full length insert cDNA clone YB34C04	365.8	434.9	258.4	344.4	335.2	201.2	334.6	147.9	305	305.7	351.5	355.6
1557817_a_at	mRNA	gb:AF161366.1		Homo sapiens HSPC103 mRNA, partial cds	178.9	29.6	96.3	149.3	23.1	50	35.2	99.4	316.9	144.1	154.4	158
1557818_x_at	mRNA	gb:AF161366.1		Homo sapiens HSPC103 mRNA, partial cds	355.7	147.5	299.5	245.5	278.5	218.1	476.2	256.4	231.5	439.9	210.6	295.8
1557820_at	mRNA	gb:AA905788		Human HepG2 3 region MboI cDNA, clone hmd2c02m3.	7259.8	5682.6	8139.5	4042.6	1683.2	3576.4	3662.4	7579.6	3614.5	2393.8	6707.7	2038.9
1557821_at	mRNA	gb:BC035119.1	LOC283547	hypothetical protein LOC283547	79.9	13.1	15.2	26.8	18.6	108.1	29.1	6.5	81	80.1	8.1	56
1557826_at	mRNA	gb:BC041827.1		Homo sapiens, clone IMAGE:5267955, mRNA	31.1	112.3	44.9	56.8	199.1	102.8	276.2	78.6	93.7	100.4	42.1	43.8
1557827_at	mRNA	gb:BC043233.1		Homo sapiens, clone IMAGE:5295688, mRNA	176.1	304.2	164.7	198.2	185.2	359.4	230.4	51.4	217.1	319.3	253.8	216.8
1557828_a_at	mRNA	gb:BE675061		Homo sapiens cDNA FLJ36759 fis, clone UTERU2018566.	175.6	131.4	311.2	418.5	223.7	199.3	296.7	142.1	96.3	84.8	168.5	125.8
1557830_at	mRNA	gb:AW063658		Homo sapiens cDNA FLJ10112 fis, clone HEMBA1002750.	166.4	178.8	97.4	119.7	97.6	99.7	146.3	68.1	158.4	104.2	118.8	154.4
1557832_at	mRNA	gb:AL691692		Homo sapiens cDNA FLJ20833 fis, clone ADKA02957.	2.1	33.5	13.2	22.9	40.3	2	150.7	28.9	42.4	26.3	1.9	33.4
1557838_at	mRNA	gb:BC038357.1		Homo sapiens, clone IMAGE:4823092, mRNA	55.2	77.4	33.4	35.4	28.7	23.8	10.8	12.7	7.7	2.5	17.4	25.4
1557843_at	mRNA	gb:BC036114.1		Homo sapiens, clone IMAGE:5298708, mRNA	1.7	27.3	19.9	47.8	12.8	7.3	96	1.8	45.8	17.5	46.5	21.1
1557857_a_at	mRNA	gb:AK095409.1		Homo sapiens cDNA FLJ38090 fis, clone CTONG2026513.	120.1	64.1	61.6	127.7	37.7	65.5	93.9	59.3	84.7	77	66.6	49.6
1557866_at	mRNA	gb:AK094948.1	LOC286207	hypothetical protein LOC286207	192.2	108.4	69.9	86.3	182.7	260.4	199.3	123.9	87	103.3	142.3	291.5
1557869_at	mRNA	gb:AW572077		Homo sapiens cDNA FLJ37459 fis, clone BRAWH2011204.	22.7	65.9	86.2	25.5	88.4	14	184.7	27.2	68.4	39.4	70.2	34.7
1557871_at	mRNA	gb:AK057297.1	LOC253573	hypothetical protein LOC253573	72	31	6	2.9	23.3	60.2	12.7	3.4	7	37.8	9.6	5.9
1557873_at	mRNA	gb:AK054753.1		Homo sapiens cDNA FLJ30191 fis, clone BRACE2001313.	219.8	157.6	62.4	115.5	155.3	43.2	207.2	18.1	75.6	133.7	95	103.6
1557875_at	mRNA	gb:BC039327.1		Homo sapiens, clone IMAGE:5267277, mRNA	212.7	168.9	94.9	144.3	72.9	138.4	222.4	107.3	198	230.7	151.3	200.1
1557878_at	mRNA	gb:BC040577.1		Homo sapiens, clone IMAGE:5267797, mRNA	75.8	122.5	100.3	87.8	156.8	111.1	257.3	83.1	55.7	80.5	108	124.7
1557882_at	mRNA	gb:AI806183		Homo sapiens cDNA FLJ30446 fis, clone BRACE2009255.	14.5	33.1	77.6	13	40	7.7	130.1	12.4	92.7	43.8	51.8	15.2
1557895_at	mRNA	gb:BC033201.1		Homo sapiens, Similar to LOC162590, clone IMAGE:4869921, mRNA, partial cds	1.9	33.9	39.7	109.5	108.6	156.4	89.9	69.1	151.7	68.5	28.5	220.5
1557905_s_at	mRNA	gb:AL552534		Human mRNA for CD44 antigen, 5 UTR (sequence from the 5 cap to the start codon).	7853.3	8463.5	11186.4	7211.9	7744.4	8350.2	4537.1	1596.2	5297.3	9458.4	4091.1	10247.2
1557910_at	mRNA	gb:BG612458		Human mRNA for heat shock protein 90kDa, 5 UTR (sequence from the 5 cap to the start codon).	14144.4	17726.8	17267.9	17657.6	25695.7	18513.9	17585	20716.5	18144.2	24781.8	32044.1	12461.2
1557915_s_at	mRNA	gb:U56250.1		Human HeLa mRNA isolated as a false positive in a two-hybrid-screen.	29971.2	29269.6	12645.8	5936	3755.6	8229.2	5160.1	22676.3	5389.3	4937.8	20948.9	7624
1557918_s_at	mRNA	gb:AU131482		Homo sapiens mRNA for monocarboxylate transporter isoform 1 (SLC16A1 gene), 5 UTR	1452.1	1370.3	741	2424	2385	1212.2	1103.5	704.2	858.7	1501.8	1482.7	797.7
1557921_s_at	mRNA	gb:BC013914.1		Homo sapiens, clone IMAGE:4044701, mRNA	6.5	9.3	10.1	7.7	106.2	4.5	20.8	5.6	6.3	10.7	53	3.5
1557938_s_at	mRNA	gb:AL545542		Homo sapiens cDNA FLJ90031 fis, clone HEMBA1001390, weakly similar to Mus musculus polymerase I-transcript release factor mRNA.	1032.5	1397.8	785.8	1113.9	1347.3	1108.2	1295.1	1032.7	3729	3443.9	1049.2	3271.3
1557943_at	mRNA	gb:AK098048.1		Homo sapiens cDNA FLJ40729 fis, clone TKIDN2000246.	284.1	306.4	175.6	131	208.2	288	882.6	256	267.8	664	247.1	197.7
1557944_s_at	mRNA	gb:BG248249		H.sapiens (xs148) mRNA, 250bp	1134.8	1538.8	1438.3	721.5	1050.1	964.1	1434.9	841.2	1167.1	1712	1065.9	528.3
1557945_at	mRNA	gb:BC043594.1		Homo sapiens, clone IMAGE:5760980, mRNA	117.6	82	96.5	136.5	78.4	85.9	140.1	39.9	17.7	71.7	48.7	87.8
1557948_at	mRNA	gb:BC007947.1		Homo sapiens, clone IMAGE:4299555, mRNA, partial cds	295	338	294	254.3	1029.4	643.9	483.8	426.2	313.6	340	299.2	303.1
1557950_at	mRNA	gb:BF984340	FLJ10051	hypothetical protein FLJ10051	667.5	757.2	476.3	634.3	698.1	574.3	601.3	503.2	504.6	429.4	466.9	377.7
1557953_at	mRNA	gb:BG761185		Homo sapiens cDNA FLJ33176 fis, clone ADRGL2002477.	809.1	691	3152.6	1115.9	700.3	1733.9	993.2	1106.5	774	1103.5	1119.3	1099.8
1557954_at	mRNA	gb:BM757251		Human HeLa mRNA isolated as a false positive in a two-hybrid-screen.	479.9	623.4	201	1377.2	754.8	1042.9	1011.4	724.6	680.8	733.6	844.3	624.4
1557961_s_at	mRNA	gb:BG492376		Homo sapiens cDNA FLJ25490 fis, clone CBR00320.	253	167.1	82.2	837.8	235.6	117.6	232.5	287.4	281.5	220.1	252.9	449
1557965_at	mRNA	gb:AL566167		Homo sapiens HSPC096 mRNA, partial cds	312.7	249.4	356.9	498.8	584.8	348.4	430.2	713.4	387.5	410.4	490.2	983.1
1557966_x_at	mRNA	gb:AL566167		Homo sapiens HSPC096 mRNA, partial cds	311.5	532.5	457.7	488.7	564.6	278.7	525.1	573.7	551.9	518.2	460.4	900.6
1557970_s_at	mRNA	gb:BQ710550		Homo sapiens cDNA FLJ14821 fis, clone OVARC1000556, highly similar to RIBOSOMAL PROTEIN S6 KINASE II ALPHA 2 (EC 2.7.1.-).	1199.7	1288	281.1	337.5	1371.5	767.4	1222	428.4	563.6	21.6	699.1	237.4
1557984_s_at	mRNA	gb:BI464019		Homo sapiens, clone IMAGE:3949956, mRNA	319.4	338.1	381	334.7	285	286.5	329.4	354.8	157.8	412.8	379.3	66
1557985_s_at	mRNA	gb:AA248753	FLJ12643	hypothetical protein FLJ12643	316.8	346.2	198.1	216	322.2	11.7	39.4	930.7	449.2	340.1	415.9	567.3
1557986_s_at	mRNA	gb:BU508042		Homo sapiens, clone IMAGE:5500209, mRNA	363.2	322.7	119.2	278.5	123.2	252.3	317	105.1	301.3	161.9	251.1	213.1
1557987_at	mRNA	gb:BC042832.1		Homo sapiens, clone IMAGE:5314747, mRNA	565.1	370.3	843.8	317.9	238.9	514.1	402.6	891.8	293.9	219.4	312	394
1557996_at	mRNA	gb:AK091784.1		Homo sapiens cDNA FLJ34465 fis, clone HLUNG2003061.	200.8	230.4	366.5	215.8	193.6	314.6	73.4	156.8	421.6	395.9	111	312.6
1558014_s_at	mRNA	gb:BG261090		Homo sapiens cDNA FLJ33561 fis, clone BRAMY2009693, highly similar to Torpedo marmorata mRNA for male sterility protein 2-like protein.	749.8	699.1	424.8	768.2	637	478.8	579.9	375.8	673.5	404.2	730.2	1060.7
1558015_s_at	mRNA	gb:BU175810		Homo sapiens cDNA FLJ31019 fis, clone HLUNG2000362.	1484.8	2267.7	1333.8	3149.7	2717.8	2515.9	2614.9	1259.6	2594.1	1962.2	2357.4	1438.7
1558017_s_at	mRNA	gb:BG109597		Homo sapiens cDNA FLJ14942 fis, clone PLACE1011185, highly similar to INSERTION ELEMENT IS1 PROTEIN INSB.	52.8	26.7	32.8	61.4	66.1	55.3	38.4	81.2	3.4	43.5	7.4	60.6
1558021_at	mRNA	gb:AL832249.1		Homo sapiens mRNA; cDNA DKFZp686P1077 (from clone DKFZp686P1077)	122.4	125.3	108.7	151.4	66.6	140.9	209.9	125.8	92.5	75.3	119.8	148.6
1558027_s_at	mRNA	gb:AL552001		Homo sapiens cDNA FLJ13655 fis, clone PLACE1011503.	270.7	306.5	1363.4	850.3	803.1	2132.8	411.1	452.3	452.6	344.8	399.1	285.1
1558028_x_at	mRNA	gb:BI857154		Homo sapiens mRNA; cDNA DKFZp566E0124 (from clone DKFZp566E0124)	227.2	196.5	966.7	501	557.7	1252.3	674.7	168.1	524	260.8	454.4	192.3
1558041_a_at	mRNA	gb:AL834156.1	LOC283849	hypothetical protein LOC283849	330.3	250.8	96.6	57.6	306.9	56.6	130.2	190.9	55.7	119.9	107	202.8
1558044_s_at	mRNA	gb:BF692729		Homo sapiens cDNA FLJ14214 fis, clone NT2RP3003576.	449.6	671.6	1615.3	1101.3	1455.5	756.9	1017.5	528.8	328.7	189.2	432.8	289
1558048_x_at	mRNA	gb:BG389789		Human mRNA upregulated during camptothecin-induced apoptosis of U937 cells.	163.4	316.3	169.7	108.9	94.4	173.9	175.1	85.8	199.9	92.1	157.1	182.4
1558052_at	mRNA	gb:BC001576.1		Homo sapiens, clone IMAGE:3456382, mRNA	116.2	105.9	70.9	41.9	113.2	83.6	217.8	28.8	158.8	106.1	205.8	127.5
1558053_s_at	mRNA	gb:BC001576.1		Homo sapiens, clone IMAGE:3456382, mRNA	62.3	116.6	82.3	75.5	114.8	120	161.5	87.9	97.4	47.8	130.9	124.3
1558062_at	mRNA	gb:BU553712	FBXO10	F-box only protein 10	131.4	137.2	126.4	72.5	34.2	313.7	289.9	169.3	95.1	106.8	151.1	100.5
1558066_s_at	mRNA	gb:BC001525.1	LOC125058	hypothetical protein BC001525	4135.9	3956.8	737.2	32.2	73.2	758	165.4	1195.2	84.3	36.2	1984.8	56.1
1558076_at	mRNA	gb:BF380051		Homo sapiens, clone IMAGE:4393015, mRNA	103.6	65.8	27.9	113.3	76.8	20.4	92.2	96.4	58.8	204.5	122.4	65.6
1558077_s_at	mRNA	gb:BG202523	LOC130752	hypothetical protein LOC130752	106.2	46.2	181.8	110.1	125.5	80.6	93.8	146.5	148.6	197.8	257.2	83.8
1558078_at	mRNA	gb:BQ219651		Homo sapiens, clone IMAGE:3959993, mRNA	79	97.7	177.2	198.3	197.8	278.4	119.3	144.6	246.4	218.3	33.1	194.8
1558080_s_at	mRNA	gb:BG913589		Homo sapiens clone IMAGE:943037, mRNA sequence	988.3	1347.3	2250.6	542.8	2057.8	1916.8	2829.7	332.9	868.7	740.7	481.1	1321.9
1558081_at	mRNA	gb:R00124	RNU65	RNA, U65 small nucleolar	175.9	111.3	46.6	40.2	111.6	118.7	77.1	65.2	153.8	136.7	82.4	95.5
1558082_at	mRNA	gb:AK094506.1	FLJ39267	hypothetical protein FLJ39267	128.2	118.6	48.9	21.6	29.7	89.6	37.2	37	74.1	2.9	10.4	24.7
1558088_a_at	mRNA	gb:AK093616.1		Homo sapiens cDNA FLJ36297 fis, clone THYMU2004336, highly similar to UBIQUITIN-CONJUGATING ENZYME E2-18 KDA (EC 6.3.2.19).	92.3	11.9	9.5	78.2	43.4	83	29.6	87.6	112.1	76	84.9	51.6
1558093_s_at	mRNA	gb:BI832461		Homo sapiens mRNA containing U19H snoRNA; mRNA 2	1930.6	2494.3	3212.3	3443.5	2906.1	2635.7	2698.8	2021.1	2222.9	2846.3	2815.6	1846.7
1558094_s_at	mRNA	gb:AL526467		Homo sapiens, clone IMAGE:3828531, mRNA	163.7	207.7	251.5	309.1	277.2	335.4	168.6	86.8	183.8	178	134	148.3
1558097_at	mRNA	gb:W21283		Homo sapiens cDNA FLJ31368 fis, clone NB9N42000042.	1456.9	1503.9	2258.4	1554	1345.2	1248.4	966.1	2644.5	869.9	1409.7	1544.5	1126.1
1558102_at	mRNA	gb:AK055438.1		Homo sapiens cDNA FLJ30876 fis, clone FEBRA2004412.	504.7	632.9	363.2	349.7	103.2	487.4	521.7	2.9	394.6	530.8	59.4	641.2
1558103_a_at	mRNA	gb:AK055438.1		Homo sapiens cDNA FLJ30876 fis, clone FEBRA2004412.	334.1	301	277	205.4	98.8	225.6	164.6	1.1	242.7	345.2	70.8	389.1
1558105_a_at	mRNA	gb:AK096921.1		Homo sapiens cDNA FLJ39602 fis, clone SKNSH2005061.	53.9	10.3	145.8	580.3	352.5	62.3	409.7	23.5	493.2	965.2	43.3	515.9
1558107_at	mRNA	gb:BG542899	C20orf80	chromosome 20 open reading frame 80	6.8	19	22.1	5.1	6.1	43	23.6	1.7	33.1	4.1	36	28.7
1558111_at	mRNA	gb:AL562860		Homo sapiens, clone IMAGE:3935812, mRNA, partial cds	214.2	177.2	130.4	160.6	241.5	207	137.9	309.3	70	25.5	203.2	191.1
1558115_at	mRNA	gb:BC032240.1		Homo sapiens, Similar to reversion-inducing-cysteine-rich protein with kazal motifs, clone IMAGE:5212113, mRNA	269.7	134.5	302.5	144.3	110.1	194.2	283.9	369.3	347.5	308	189.6	593.9
1558116_x_at	mRNA	gb:BC032240.1		Homo sapiens, Similar to reversion-inducing-cysteine-rich protein with kazal motifs, clone IMAGE:5212113, mRNA	211.1	87.9	258.9	69.4	83	169.4	200	341.1	258.5	119.3	128.6	614.7
1558117_s_at	mRNA	gb:BG778320		Homo sapiens cDNA FLJ32929 fis, clone TESTI2007407.	388.2	426.9	293.9	394.4	307.7	273	490.6	249	326.6	160.5	313.8	411
1558119_at	mRNA	gb:BG769410	FBXO23	F-box only protein 23	131.7	176.4	103.5	103.8	53.3	105.1	72	50.6	141.9	119.9	63.2	91.2
1558123_at	mRNA	gb:AK092709.1	LOC255031	hypothetical protein LOC255031	92.8	132.7	557	91.5	112.2	93.2	41.2	114.9	170.3	125.3	114.5	71.1
1558136_s_at	mRNA	gb:BQ709323		Homo sapiens cDNA FLJ39356 fis, clone PEBLM2003765.	1076.3	1328.7	942.7	1236.4	1882.4	871.6	589	1151.8	1032.2	1494.9	1104.3	674.7
1558139_at	mRNA	gb:BE730158		Homo sapiens cDNA FLJ39632 fis, clone SMINT2002328.	124.6	144.4	598.5	640.1	1089	563.1	667.2	224.5	356.4	292.2	314.4	405.8
1558142_at	mRNA	gb:AL831862.1		Homo sapiens mRNA; cDNA DKFZp761I2317 (from clone DKFZp761I2317)	1001.7	617.4	717.6	480.1	562.1	303.9	444	965	397.3	259.4	634.3	560.5
1558143_a_at	mRNA	gb:AK027160.1		Homo sapiens cDNA: FLJ23507 fis, clone LNG03128.	145.6	236.4	735.3	232.4	130	545.8	523.1	194.4	226.3	230.1	392.4	269.3
1558148_x_at	mRNA	gb:BG030541		Homo sapiens cDNA FLJ14444 fis, clone HEMBB1001153.	218.4	239.7	206.8	73.4	199.6	327.9	381.5	148	278.7	196.9	276	261.8
1558152_at	mRNA	gb:BE092211		Homo sapiens cDNA FLJ35102 fis, clone PLACE6006474, weakly similar to ADHESIVE PLAQUE MATRIX PROTEIN PRECURSOR.	813.1	695.5	611.1	2541.8	795	4460.2	670.1	4491.6	994.2	353.4	2390.2	2951
1558163_at	mRNA	gb:BC040953.1		Homo sapiens, Similar to peroxisome biogenesis factor 13, clone IMAGE:5581685, mRNA	6.4	61.6	19	62	38.4	49.4	72.5	95.6	1.2	63	65	56.5
1558164_s_at	mRNA	gb:BC040953.1		Homo sapiens, Similar to peroxisome biogenesis factor 13, clone IMAGE:5581685, mRNA	101	122.2	75.5	233.3	121.3	10.8	47.6	224.2	9.5	14.9	122.8	99.9
1558166_at	mRNA	gb:BM824870	MGC16275	hypothetical protein MGC16275	260	191.2	96.6	239.6	73.4	579.1	293.6	177	210.1	187.6	225.7	202.2
1558167_a_at	mRNA	gb:BM824870	MGC16275	hypothetical protein MGC16275	390.3	338.4	182.5	294.6	220.6	617.4	410.8	315.9	200.2	237	359.3	381.4
1558173_a_at	mRNA	gb:AK093016.1	LUZP1	leucine zipper protein 1	175.9	226.2	164.4	161.6	183.2	193.2	32.4	140.2	275.1	99	206	205
1558184_s_at	mRNA	gb:AB075827.1	ZNF17	zinc finger protein 17 (HPF3, KOX 10)	67.4	79.3	41.9	55.7	36.9	62.3	46.3	44.1	42.4	77.9	47.8	7.3
1558199_at	mRNA	gb:W73431		Homo sapiens full length insert cDNA clone ZD53C05	14.5	77.7	81.4	54.3	274.8	113.7	150.9	21	148	85.4	94.1	80.2
1558201_s_at	mRNA	gb:AI889922		Homo sapiens cDNA FLJ41004 fis, clone UTERU2017123.	1082.9	927.5	1272	888.1	1305	1164.9	1295.3	1044.8	794.6	1042	1268	1160.3
1558202_at	mRNA	gb:AK056606.1		Homo sapiens cDNA FLJ32044 fis, clone NTONG2000985.	211	122.2	85.9	112.5	82.9	129.3	133.4	38.7	135.5	127.4	135.9	137
1558208_at	mRNA	gb:AL039795		Homo sapiens full length insert cDNA clone ZC66E08	107.5	87.9	193.5	168.2	292	271.5	319.7	112.7	166	191.8	225.7	346.2
1558211_s_at	mRNA	gb:BG767702		Homo sapiens SRC tyrosine kinase mRNA, partial sequence, alternatively spliced	258.6	272.3	164.2	173.1	227.8	296.8	169.9	118.2	259.9	306.3	251.7	162.2
1558212_at	mRNA	gb:BC004474.1		Homo sapiens, clone IMAGE:3928143, mRNA, partial cds	321.3	167.3	653.6	157.4	44.3	481.1	30.1	159.5	222.6	156.3	144.5	203.8
1558214_s_at	mRNA	gb:BG330076		Human alpha-catenin mRNA, partial cds.	2152.2	3405.7	2647	2420.4	2148.9	7298	3796.2	1514	2693.5	3530.6	3840.1	1550.4
1558215_s_at	mRNA	gb:AU145147		H.sapiens mRNA autoantigen NOR-90 3 -untranslated region	309.1	464	436.5	418.3	599.2	342.2	736.4	456.3	570.5	611	466	464.9
1558217_at	mRNA	gb:AK074465.1	FLJ31952	hypothetical protein FLJ31952	54.9	71.9	50.5	22.2	5.4	54.8	74.4	24.4	20.2	44.5	5.6	49.2
1558220_at	mRNA	gb:BM914560		Homo sapiens cDNA FLJ33440 fis, clone BRACE2021721.	84.9	124.3	37.5	48.4	161.7	71.6	160.5	100.3	98	51.8	116.2	90.5
1558226_a_at	mRNA	gb:BC041979.1		Homo sapiens cDNA FLJ37531 fis, clone BRCAN2012929.	30.2	46.4	2.7	13.6	12.9	9.2	7.5	57.5	26.5	2.4	3	51
1558230_at	mRNA	gb:BF835228		Homo sapiens cDNA FLJ35191 fis, clone PLACE6016984.	310.3	360.7	233.5	212.2	197.2	215.8	528.2	302.5	251.1	295.8	388.8	292.8
1558233_s_at	mRNA	gb:CA337502		Homo sapiens partial mRNA for FUS/ATF-1 chimaeric fusion protein	568	434.8	582.4	719.9	817.4	767.1	624.4	683.6	204.4	352.7	578.8	284
1558236_at	mRNA	gb:BC014318.1		Homo sapiens, clone IMAGE:3684608, mRNA	460.8	349.5	129.4	285.6	216	429.6	199.3	322.9	365.9	257.2	344.3	256.2
1558237_x_at	mRNA	gb:BC014318.1		Homo sapiens, clone IMAGE:3684608, mRNA	629.5	251.1	240.1	358.1	190.9	310.5	360.6	358.7	258.7	304.9	316.2	286.9
1558249_s_at	mRNA	gb:BE878126		Homo sapiens mRNA full length insert cDNA clone EUROIMAGE 328974.	1108	1239.4	1957.9	1271.6	1941.5	3281.3	3557.6	760.4	1358.4	1147.2	2013.5	951.3
1558250_s_at	mRNA	gb:AI538880		Human HepG2 partial cDNA, clone hmd2d12m5.	144.2	179.1	95.6	232.7	376.6	127.8	189.6	251.4	121.9	66	174.8	13.3
1558251_a_at	mRNA	gb:AK055448.1	MGC34079	hypothetical protein MGC34079	39.7	74.6	86.7	57.5	107.9	133.3	96	55.5	48.5	80	24	63
1558253_x_at	mRNA	gb:AK055448.1	MGC34079	hypothetical protein MGC34079	118.6	239.5	202.1	145	274.1	272.8	212.9	173.8	168.5	273.8	214.9	159.8
1558254_s_at	mRNA	gb:BU155802		Homo sapiens cDNA FLJ35658 fis, clone SPLEN2013923.	870.7	1036.6	1335.3	698.3	561.6	949.1	827.9	764.5	1189.9	1324	861.9	852.9
1558256_at	mRNA	gb:AK055559.1	LOC148189	hypothetical protein LOC148189	131.7	156.1	144.6	177	269.9	355.3	217.9	107.4	91.6	123.8	135.2	108.7
1558277_at	mRNA	gb:BM786513	LOC283337	hypothetical protein LOC283337	92.9	114.4	53.2	70.5	92.8	80.3	172.7	43.8	107.3	95.2	49.9	61.6
1558279_a_at	mRNA	gb:BF666293		Homo sapiens cDNA FLJ36555 fis, clone TRACH2008716.	466	543.3	276.7	565.4	281	237	812.8	308.9	268.5	146.4	214.9	453.7
1558280_s_at	mRNA	gb:AK092668.1		Homo sapiens cDNA FLJ35349 fis, clone PUAEN1000039.	42.7	48.8	1.5	339.7	4.1	16	23.3	44.9	66.7	8.6	95.4	57.8
1558289_at	mRNA	gb:AK098811.1		Homo sapiens mRNA; cDNA DKFZp667J092 (from clone DKFZp667J092)	185.1	93.9	54.9	154.9	48.8	122.7	279.1	104.7	13.5	96.8	106.5	69.6
1558290_a_at	mRNA	gb:BG200951	PVT1	Pvt1 oncogene homolog, MYC activator (mouse)	420.9	384	740.1	543.4	1035.8	968.3	2055	1375.3	1493.9	786.6	915.4	1627.3
1558292_s_at	mRNA	gb:BF037819		Homo sapiens cDNA FLJ37433 fis, clone BRAWH2001873.	464.2	503.7	425.2	1375.2	266.6	700	665.2	646.3	557.1	461.7	560	566.8
1558293_at	mRNA	gb:BC037317.1		Homo sapiens, clone IMAGE:5259498, mRNA, partial cds	63.9	70.9	55.9	63.1	31.2	86.5	36	19	102	149.8	5.6	92
1558304_s_at	mRNA	gb:BI905836	LOC283989	hypothetical protein LOC283989	1053.3	973.9	591.2	714.9	928.2	896.7	678.4	1545.7	891.2	1061.1	992.8	1395.8
1558305_at	mRNA	gb:BC029456.1		Homo sapiens, clone IMAGE:4283401, mRNA, partial cds	38.5	83.8	114.9	95.3	89	180.4	158.9	82	86.7	27	110.7	89.7
1558315_s_at	mRNA	gb:AV710762		Homo sapiens, clone IMAGE:3857956, mRNA	94.7	93.4	71.6	77.8	2.8	24.4	220.2	125.1	107	68.2	44.4	57.2
1558327_at	mRNA	gb:AW408061		Homo sapiens cDNA FLJ33941 fis, clone CTONG2018135.	103.1	237.4	83.4	131	203.6	270.8	509.3	120.2	261.9	208	186.1	134.9
1558329_at	mRNA	gb:AK097406.1		Homo sapiens cDNA FLJ40087 fis, clone TESTI2003089.	372.2	249.7	213.4	187.6	255.7	49.2	59.8	755.5	465.7	744.4	478.8	959
1558330_x_at	mRNA	gb:AK097406.1		Homo sapiens cDNA FLJ40087 fis, clone TESTI2003089.	236.5	68.9	112.9	165.6	209.7	13.6	57	529.1	461.3	452.1	431	703.1
1558340_at	mRNA	gb:BC035509.1		Homo sapiens, clone IMAGE:4898802, mRNA	52.4	121.8	147.8	152.8	169	111.5	223.8	196.6	182.5	222.3	117	253.8
1558342_x_at	mRNA	gb:BC035509.1		Homo sapiens, clone IMAGE:4898802, mRNA	40.1	184.6	86.6	67.9	53.1	81.4	79	59.8	151.2	186.3	104.1	80.4
1558345_a_at	mRNA	gb:BI715235		Homo sapiens mRNA; cDNA DKFZp313L1514 (from clone DKFZp313L1514)	184.5	165.4	136.6	35.8	91.5	18	55.5	74.1	16.2	34.8	135.6	115.6
1558348_at	mRNA	gb:AA806003		Homo sapiens cDNA FLJ33447 fis, clone BRAMY1000098.	112.8	8	68.8	25.7	24.3	42.5	198.1	107.8	21.4	50.7	45.7	18.1
1558354_s_at	mRNA	gb:BG210209		Homo sapiens cDNA FLJ36699 fis, clone UTERU2009120.	36.4	25.9	124.8	4.8	48.2	45.7	54.2	6.2	42.8	29.6	33.1	43.8
1558356_at	mRNA	gb:AW081879		Homo sapiens cDNA FLJ32645 fis, clone SYNOV2001251.	44.6	48.5	46.9	58.3	12.2	14.9	35.3	76	8.1	82.5	46.1	52.3
1558365_at	mRNA	gb:AK055928.1		Homo sapiens cDNA FLJ31366 fis, clone NB9N41000142.	213.7	100.2	33.6	113.8	61.4	158.4	135.3	97.4	213.1	97.2	190.3	18.7
1558368_s_at	mRNA	gb:AK075558.1		Homo sapiens, Similar to RIKEN cDNA 2610109H07 gene, clone MGC:29705 IMAGE:5019055, mRNA, complete cds	191.2	154.3	147.5	51.2	306.4	110.7	216	32	70.9	291.1	146	141.9
1558369_at	mRNA	gb:BC036600.1		Homo sapiens, clone IMAGE:5274123, mRNA	429.8	471.9	173.3	243	198.8	167	132.7	480.5	383.1	316.2	423.3	302
1558381_a_at	mRNA	gb:AA322821		Homo sapiens cDNA FLJ34713 fis, clone MESAN2004138.	265.7	159.8	152.1	432.6	320	301.5	354	121.8	195	167.5	153.8	145.1
1558383_at	mRNA	gb:BG538406		Homo sapiens cDNA FLJ31113 fis, clone IMR322000374.	36.7	87.7	85.9	58.2	4	87	260.1	80.5	83	92.7	66.9	78.7
1558385_at	mRNA	gb:AL832806.1		Homo sapiens mRNA; cDNA DKFZp667O1523 (from clone DKFZp667O1523)	39.2	145.2	1.2	24.4	45.9	18.8	55.9	45.7	63.4	54.2	5.7	6.9
1558387_at	mRNA	gb:R41806		Homo sapiens, clone IMAGE:4813412, mRNA	3.4	2	0.6	1.9	0.7	0.5	66.1	5.7	26.1	2	15	8.4
1558388_a_at	mRNA	gb:R41806		Homo sapiens, clone IMAGE:4813412, mRNA	75.3	47.6	32.6	17.8	74.9	5.1	72.9	29.4	208.9	35.7	72.6	26.2
1558392_at	mRNA	gb:BQ363771		Homo sapiens, Similar to synaptic nuclei expressed gene 2, clone IMAGE:5398977, mRNA	55	137.7	40	58.1	61.5	23.4	18.2	94.9	20.1	76.6	80.6	73.7
1558401_at	mRNA	gb:AW953994		Homo sapiens cDNA FLJ37332 fis, clone BRAMY2019710.	111.5	97.3	100.6	120.6	198.6	164.9	130.7	94.3	79.4	108.4	69.5	119.2
1558404_at	mRNA	gb:BC015390.1		Homo sapiens, clone IMAGE:4403366, mRNA, partial cds	438.1	488.9	1291.1	113	60.8	487.4	195.4	1021.4	377.3	201	1432.2	264.3
1558407_at	mRNA	gb:AK095957.1		Homo sapiens cDNA FLJ38638 fis, clone HHDPC2003381.	1193	858.7	428.6	350.8	287.2	468.4	605.9	361.9	1466.4	1193.1	746.1	599.2
1558409_at	mRNA	gb:AW974642		Homo sapiens cDNA FLJ36478 fis, clone THYMU2017362.	3.5	25.8	4.1	32	5.6	106.7	13.2	54.1	36.9	2.2	8.1	21.3
1558410_s_at	mRNA	gb:AW974642		Homo sapiens cDNA FLJ36478 fis, clone THYMU2017362.	19.7	49.4	61.9	67.7	113.9	159.1	46.9	128.1	81.1	126.7	54.6	93.8
1558411_at	mRNA	gb:BC011266.1	LOC93556	hypothetical protein BC011266	13.4	11.3	42.6	2	7.4	146.1	25.6	14.2	16.4	3	18.6	5.3
1558426_x_at	mRNA	gb:BC016797.1		Homo sapiens, clone IMAGE:4070303, mRNA	1389.4	1008.8	1507.5	1557.7	1255.5	1420.4	2063.6	1675.5	2657.8	2015.9	904.5	2065.4
1558428_at	mRNA	gb:AL833429.1	FLJ25351	hypothetical protein FLJ25351	30.4	5.3	15.9	51.7	80.5	73.4	138.3	34.7	25.8	1.3	4.5	15.6
1558431_at	mRNA	gb:BC032015.1		Homo sapiens cDNA FLJ36208 fis, clone THYMU1000428, weakly similar to ZINC-FINGER PROTEIN HT2A.	1078.7	823.8	960.1	675.9	991.2	836.2	1019.9	586.1	527.7	831.6	1271.6	508.1
1558440_at	mRNA	gb:BC040572.1		Homo sapiens cDNA FLJ35761 fis, clone TESTI2004791.	49.1	64.7	8.9	22.6	74.4	56.9	61.5	69.6	15.8	92	58	38.9
1558444_at	mRNA	gb:AW206560		Homo sapiens cDNA FLJ35140 fis, clone PLACE6009524.	138.9	92.6	151	58.1	381.7	197.4	231.9	124.3	215.1	177.6	170.2	188.2
1558445_at	mRNA	gb:AW827204		Homo sapiens, clone IMAGE:5277883, mRNA	188.7	170.4	88.4	345.3	168.4	230.1	281.6	119.1	439.8	150.8	81.5	117.9
1558450_at	mRNA	gb:BF056828	LOC144571	hypothetical protein LOC144571	91.6	201	96.4	70.7	35.5	191.7	161.7	126.8	159.4	182.8	158.1	179.4
1558459_s_at	mRNA	gb:BC041636.1		Homo sapiens, clone IMAGE:4860560, mRNA	286.8	317	395	98.2	230	423.9	217.6	306.3	313.5	405	601.6	163.7
1558460_at	mRNA	gb:AL707614		Homo sapiens, clone IMAGE:4391654, mRNA, partial cds	128	156.6	217.4	69.1	66	104.2	121.9	316.1	128.8	136.2	262.4	126
1558463_s_at	mRNA	gb:BI596372		Homo sapiens, clone IMAGE:5242623, mRNA, partial cds	191.6	155.8	190	170.7	204.9	145.7	432.3	141.6	162.5	78.6	228.3	205
1558467_a_at	mRNA	gb:BE156619		Homo sapiens clone IMAGE:125405, mRNA sequence	75.3	177.8	66.4	125.9	170.6	154.6	193.3	107.9	36.7	147.2	14.6	171.5
1558469_at	mRNA	gb:AL833171.1		Homo sapiens mRNA; cDNA DKFZp686F215 (from clone DKFZp686F215)	136.1	174.2	61.2	89.3	68.4	85.7	46.8	37.3	22.1	89.3	84.3	64.8
1558475_at	mRNA	gb:AK095621.1		Homo sapiens cDNA FLJ38302 fis, clone FCBBF3017681.	146.6	266	111.8	91.2	35	126.5	211.6	74.9	77.9	225.6	212.8	100
1558481_s_at	mRNA	gb:AL534992		Homo sapiens mRNA; cDNA DKFZp666H219 (from clone DKFZp666H219)	84.5	96.1	54.6	72.4	79	102.6	158.6	50.6	123	155.5	81.3	107.7
1558483_at	mRNA	gb:AK098652.1	KIAA1674	KIAA1674	247.1	130	148.6	112.4	95.9	95.5	118.8	139.3	65.4	132.7	97.9	62
1558486_at	mRNA	gb:BC022394.1		Homo sapiens, clone IMAGE:4617832, mRNA, partial cds	146.3	76.7	18.2	137.5	73.2	205.2	121.8	100.2	7	66	46.3	51.8
1558487_a_at	mRNA	gb:AK074557.1		Homo sapiens cDNA FLJ90076 fis, clone HEMBA1004444, moderately similar to GLYCOPROTEIN 25L PRECURSOR.	1083.6	1074.9	648.4	612.5	489.9	413.7	979.5	485.7	1498.4	1204.7	932.2	1506.6
1558501_at	mRNA	gb:AI631915		H.sapiens gene from PAC 106H8.	56	48.3	18	29.4	43	10.3	68.6	54.4	93.4	95.7	48	50.3
1558507_at	mRNA	gb:BI832220		Homo sapiens, clone IMAGE:5404026, mRNA	26.1	27.6	45.8	380	349.8	467.5	30	26.1	98.5	175.3	26.1	14.6
1558508_a_at	mRNA	gb:BI832220		Homo sapiens, clone IMAGE:5404026, mRNA	78.2	108.5	287.9	908.4	758.8	1536.8	404.3	129.1	386.5	445.8	278.7	281.3
1558511_s_at	mRNA	gb:AA187963		Human HepG2 3 region MboI cDNA, clone hmd6c01m3.	945.5	1362.1	4173.2	5217	4853.3	2721.1	2552.4	2078.1	3863.8	3687.2	3160	2686.8
1558512_at	mRNA	gb:CA336272		Homo sapiens cDNA FLJ33400 fis, clone BRACE2009828.	37.9	2.3	30	18.6	57.2	3.4	105.2	49.1	59.2	39.1	25.4	35.9
1558517_s_at	mRNA	gb:CA773938		Homo sapiens cDNA FLJ37485 fis, clone BRAWH2014379.	163.7	145.6	158.5	4.7	63.8	76.9	85.4	182.4	171.6	81.8	294	225.3
1558522_at	mRNA	gb:BC013077.1		Homo sapiens, clone IMAGE:3459334, mRNA	61.2	62.1	34.8	172.9	256.4	121.5	46.3	199	209.6	110.5	141.3	351.6
1558525_at	mRNA	gb:AK095480.1		Homo sapiens cDNA FLJ40134 fis, clone TESTI2012308.	36.2	6.6	48.5	77	6	46.5	136.5	38.9	40.3	61.5	9.9	105.6
1558527_at	mRNA	gb:AK056609.1		Homo sapiens cDNA FLJ32047 fis, clone NTONG2001137.	11.6	22.2	224.8	22.5	129.5	101	148.9	87.7	23.6	12.9	69.2	21.8
1558529_s_at	mRNA	gb:BU147359		Homo sapiens, clone IMAGE:4778855, mRNA, partial cds	219.2	164.7	270.2	191.6	170.7	124.9	292.9	440.8	58.6	77.8	264.6	133.9
1558533_at	mRNA	gb:BC024723.1		Homo sapiens, clone IMAGE:4931250, mRNA	187.6	199.5	205.2	158.2	217	202.3	232.5	144.9	67.8	49	158	194.8
1558534_at	mRNA	gb:AL834164.1		Homo sapiens mRNA; cDNA DKFZp547E087 (from clone DKFZp547E087)	88.3	126.9	70.5	70.1	118.2	77.4	195.8	78.9	79.7	125.8	137.9	160.4
1558540_s_at	mRNA	gb:AK055523.1		Homo sapiens cDNA FLJ30961 fis, clone HCASM2000536, weakly similar to Macrophage migration inhibitory factor.	125.6	126.9	1539.4	75.4	239.3	361.1	185	225.4	178.8	182.9	534.7	126.6
1558546_at	mRNA	gb:BM802340		Homo sapiens, clone IMAGE:4851821, mRNA	315.6	371.1	415.9	187.9	169.4	305.1	540.5	168.1	174.2	238.2	259.8	227.6
1558549_s_at	mRNA	gb:BG120535		Homo sapiens cDNA FLJ38142 fis, clone D9OST2003108, highly similar to Homo sapiens mRNA for VNN1 protein.	10.5	9.7	52.4	244.4	4.7	8.4	124.2	197.8	70.1	4	20	91
1558560_s_at	mRNA	gb:AI002966		Homo sapiens cDNA FLJ31321 fis, clone LIVER2000003.	37.5	24.5	79.5	112.2	53.8	71.7	32.2	30.7	36.9	93.5	48.5	32.6
1558561_at	mRNA	gb:AK074686.1		Homo sapiens cDNA FLJ90205 fis, clone MAMMA1001957.	12.4	61.5	174.2	92.9	88.9	390.1	204	154.6	154.7	87.1	186.2	49.9
1558568_a_at	mRNA	gb:W96237		Homo sapiens mRNA; cDNA DKFZp313I1032 (from clone DKFZp313I1032)	287	292.7	66.1	281.8	283.3	246.4	146.5	264.6	283.6	212.2	251.3	238.8
1558570_at	mRNA	gb:AK096657.1	LOC145783	hypothetical protein LOC145783	85.2	77.5	21.1	53.5	67.2	104.8	132.4	88.3	118.7	92.3	71.2	64.8
1558577_at	mRNA	gb:BF903461	LOC148709	hypothetical protein LOC148709	128.6	163.1	102.9	25	30.5	12.4	90.3	76	62.4	97.4	155.1	128.7
1558578_a_at	mRNA	gb:BE018269		Homo sapiens, clone IMAGE:5588870, mRNA	55.2	68.9	72	25	32.5	85.5	161.5	20.6	48.1	54.6	49.9	73.1
1558579_at	mRNA	gb:AK095105.1		Homo sapiens cDNA FLJ37786 fis, clone BRHIP2028480.	26.2	28.4	20.7	21.8	27.7	69.6	77.3	14.3	16	51.4	31.8	56.9
1558599_at	mRNA	gb:AA532745		Homo sapiens cDNA FLJ37778 fis, clone BRHIP2026557.	35.9	6.7	23.1	38.8	90.8	89.7	53.2	34.7	23	56.6	53.2	81.3
1558601_at	mRNA	gb:CA337122		Homo sapiens, clone IMAGE:5266409, mRNA	88.7	86.3	63.4	99.2	97.6	62.2	73.7	77.6	68.6	64.9	86.7	57.5
1558602_a_at	mRNA	gb:CA337122		Homo sapiens, clone IMAGE:5266409, mRNA	31	118.6	51.9	37.7	121.9	21.6	46.9	58	77.3	56.8	70.7	132.9
1558604_a_at	mRNA	gb:AL536899		H.sapiens mRNA; clone CD 43T7	83.3	128.2	84	166.9	37.3	62.5	106.3	85.4	21.6	130.6	78.3	86.4
1558605_at	mRNA	gb:BC040287.1		Homo sapiens, clone IMAGE:4819775, mRNA	54.5	57.9	33.3	64.2	104.4	78.3	165.7	5.4	5.2	3.5	5.8	6.7
1558606_s_at	mRNA	gb:BC040287.1		Homo sapiens, clone IMAGE:4819775, mRNA	3.3	30.9	6.7	57.9	44.6	81.8	15.6	3.9	46	37.8	5.5	34.1
1558611_at	mRNA	gb:AW665042		Homo sapiens cDNA FLJ36594 fis, clone TRACH2014268.	16.1	7.5	7.4	2.9	38.7	46.2	82.5	45	28.5	6.4	11.2	11.1
1558613_at	mRNA	gb:BC040647.1		Homo sapiens, clone IMAGE:4794632, mRNA	139.9	16.9	5.1	95.9	42.8	99.1	28.4	100.2	28.7	201.7	6.3	109.8
1558620_at	mRNA	gb:AK074366.1		Homo sapiens cDNA FLJ23786 fis, clone HEP21350.	467.4	419.3	879	897.1	687.3	822.4	850.9	178.2	267	360.2	103.1	300.5
1558622_a_at	mRNA	gb:AK057494.1	FLJ32932	hypothetical protein FLJ32932	220.1	194.4	127.6	196.9	326.8	387.4	275.5	103.7	107.5	260.2	263.6	116
1558636_s_at	mRNA	gb:BI254089		Homo sapiens full length insert cDNA clone ZD50E03	4	27.3	24.7	0.9	92.7	0.9	17.3	2.4	39.2	0.9	26.1	12.4
1558641_at	mRNA	gb:AK098740.1	LOC202051	hypothetical protein LOC202051	3756.5	2901.4	1407	1887.6	2330.3	1348.3	1816.6	1612	3282	4751.2	2773.8	2548.7
1558643_s_at	mRNA	gb:AA297258		Homo sapiens integrin binding protein Del-1, Z20 splice variant, (Del1) mRNA, partial cds.	162.1	172.4	69.5	136.3	146.6	118.5	361.4	79.7	205.2	156.6	239.9	120.4
1558645_at	mRNA	gb:AL599685		Homo sapiens full length insert cDNA clone ZD85H04	122.5	45.3	32.7	27.7	67.7	24.1	38.4	72.4	66.8	39.4	84.7	82
1558647_at	mRNA	gb:AA100736		H.sapiens (TL18) mRNA from DU145 cell line	286.7	399.7	309.1	424.6	139.9	470	808.9	134.7	487.9	438.7	373.9	206.7
1558648_at	mRNA	gb:AL832032.1	MGC20481	hypothetical protein MGC20481	182.5	220.4	178.8	126.6	149.9	168	205.7	50.9	210.4	157.8	104.1	147.7
1558673_s_at	mRNA	gb:AV725780	ZNF77	zinc finger protein 77 (pT1)	157.6	135.3	85.9	110.4	104	224.4	245	162.6	26.2	174.6	264.1	49.6
1558675_s_at	mRNA	gb:AV724508		Homo sapiens, clone IMAGE:4296119, mRNA	1245.5	1178.8	525.2	749.5	771.8	747.5	666.6	754.2	751.1	665.5	694.5	473.3
1558678_s_at	mRNA	gb:BE708432	PRO1073	PRO1073 protein	867.7	772.7	3461.1	2049.5	2838.1	2885.6	1149	952.7	1548.6	2145.2	720.8	2522.3
1558679_at	mRNA	gb:BC023657.1		Homo sapiens, clone IMAGE:4761759, mRNA	19.2	95.9	63.8	104.4	24	8.1	177.2	51.4	67.6	84.6	32.1	105
[truncated: 30,328 more rows]
